# Supplementary material for: Role of the Gut Microbiota in the Increased Infant Body Mass Index Induced by Gestational Diabetes Mellitus
Source: mSystems. 2022 Sep 26;7(5):e00465-22. doi: 10.1128/msystems.00465-22 (PMC9601173; doi:10.1128/msystems.00465-22)
Supplement: TABLE S3 [file msystems.00465-22-s0006.xlsx]

## Sheet: Supplementary table 3
Supplementary table 3.Details of the liner models testing the associations between GDM, glucose levels and BMI at one-year-old
	β	95%CI	P	R2	adj.β	adj.95%CI	adj.P	adj.R2
GDM	0.46	(0.15,0.77)	0.004	0.0678	0.42	(0.10,0.74)	0.01	0.0817
OGTT_FPG	0.23	(0.03,0.42)	0.024	0.0447	0.18	(-0.02,0.38)	0.072	0.0797
OGTT_1h	0.03	(-0.03,0.09)	0.301	0.0096	0.03	(-0.03,0.09)	0.351	0.0594
OGTT_2h	0.05	(-0.03,0.13)	0.241	0.0122	0.05	(-0.04,0.13)	0.271	0.0624
