# Supplementary material for: Role of the Gut Microbiota in the Increased Infant Body Mass Index Induced by Gestational Diabetes Mellitus
Source: mSystems. 2022 Sep 26;7(5):e00465-22. doi: 10.1128/msystems.00465-22 (PMC9601173; doi:10.1128/msystems.00465-22)
Supplement: TABLE S5 [file msystems.00465-22-s0008.xlsx]

## Sheet: Supplementary table 5
Supplementary table 5.LDA values and P values corresponding to figure 2d.
	LDA of GDM group	LDA of control group	P
f__Enterobacteriaceae.__	4.11	4.58	0.019
g__Enhydrobacter	3.2	3.63	0.045
f__Alcaligenaceae	2.95	3.62	0.018
g__Psychrobacter	2.79	3.41	0.02
f__Aerococcaceae	2.81	3.27	0.041
o__Oscillospirales	2.4	2.62	0.034
g__Aerococcus	2.69927	3.21621	0.0395795
g__Faecalibacterium	2.40846	2.62148	0.0341951
f__Ruminococcaceae	2.35189	2.62148	0.0341951
g__Herbaspirillum	2.36928	2.68625	0.00901269
f__Peptostreptococcales_Tissierellales	2.34877	2.81724	0.0217878
g__Pelomonas	2.1906	2.46872	0.0241361
g__Burkholderia_Caballeronia_Paraburkholderia	2.04739	2.86484	0.0397569
f__Xanthobacteraceae	2.33127	2.16348	0.0229681
g__Xanthobacter	2.33127	2.17504	0.0229681
f__Cytophagaceae	2.53538	2.31414	0.0367024
g__Cytophaga	2.53538	2.27762	0.0367024
f__Actinomycetaceae	3.29902	2.65987	0.0277833
f__Yersiniaceae	3.63387	2.976	0.033839
o__Actinomycetales	3.29902	2.69715	0.0277833
g__Serratia	3.63387	2.98743	0.033839
g__Actinomyces	3.29902	2.74304	0.0277833
