# Supplementary material for: Role of the Gut Microbiota in the Increased Infant Body Mass Index Induced by Gestational Diabetes Mellitus
Source: mSystems. 2022 Sep 26;7(5):e00465-22. doi: 10.1128/msystems.00465-22 (PMC9601173; doi:10.1128/msystems.00465-22)
Supplement: TABLE S4 [file msystems.00465-22-s0007.xlsx]

## Sheet: Supplementary table 4
Supplementary table 4.Relative abundance of genera in each CAG
	CAG1								CAG2																	CAG3											CAG4								CAG5
	d__Bacteria;p__Proteobacteria;c__Gammaproteobacteria;o__Enterobacterales;f__Enterobacteriaceae;g__Escherichia-Shigella	d__Bacteria;p__Firmicutes;c__Bacilli;o__Lactobacillales;f__Streptococcaceae;g__Streptococcus	d__Bacteria;p__Firmicutes;c__Bacilli;o__Staphylococcales;f__Staphylococcaceae;g__Staphylococcus	d__Bacteria;p__Firmicutes;c__Bacilli;o__Bacillales;f__Sporolactobacillaceae;g__uncultured	d__Bacteria;p__Proteobacteria;c__Gammaproteobacteria;o__Enterobacterales;f__Enterobacteriaceae;g__Klebsiella	d__Bacteria;p__Proteobacteria;c__Gammaproteobacteria;o__Burkholderiales;f__Alcaligenaceae;g__Achromobacter	d__Bacteria;p__Proteobacteria;c__Gammaproteobacteria;o__Burkholderiales;f__Neisseriaceae;g__Neisseria	d__Bacteria;p__Actinobacteriota;c__Actinobacteria;o__Streptomycetales;f__Streptomycetaceae;g__Streptomyces	d__Bacteria;p__Proteobacteria;c__Gammaproteobacteria;o__Xanthomonadales;f__Xanthomonadaceae;g__Vulcaniibacterium	d__Bacteria;p__Firmicutes;c__Bacilli;o__Bacillales;f__Bacillaceae;g__Anoxybacillus	d__Bacteria;p__Firmicutes;c__Bacilli;o__Brevibacillales;f__Brevibacillaceae;g__Brevibacillus	d__Bacteria;p__Firmicutes;c__Bacilli;o__Bacillales;f__Bacillaceae;g__Bacillus	d__Bacteria;p__Firmicutes;c__Bacilli;o__Bacillales;f__Bacillaceae;g__Aeribacillus	d__Bacteria;p__Firmicutes;c__Bacilli;o__Bacillales;f__Planococcaceae;g__Sporosarcina	d__Bacteria;p__Proteobacteria;c__Gammaproteobacteria;o__Burkholderiales;f__Burkholderiaceae;g__Cupriavidus	d__Bacteria;p__Firmicutes;c__Bacilli;o__Paenibacillales;f__Paenibacillaceae;g__Paenibacillus	d__Bacteria;p__Firmicutes;c__Bacilli;o__Lactobacillales;f__Carnobacteriaceae;g__Atopostipes	d__Bacteria;p__Proteobacteria;c__Gammaproteobacteria;o__Burkholderiales;f__Comamonadaceae;g__Comamonas	d__Bacteria;p__Proteobacteria;c__Gammaproteobacteria;o__Alteromonadales;f__Shewanellaceae;g__Shewanella	d__Bacteria;p__Proteobacteria;c__Gammaproteobacteria;o__Pseudomonadales;f__Moraxellaceae;g__Psychrobacter	d__Bacteria;p__Firmicutes;c__Bacilli;o__Lactobacillales;f__Aerococcaceae;g__Aerococcus	d__Bacteria;p__Firmicutes;c__Bacilli;o__Lactobacillales;f__Carnobacteriaceae;g__Carnobacterium	d__Bacteria;p__Proteobacteria;c__Gammaproteobacteria;o__Burkholderiales;f__Alcaligenaceae;__	d__Bacteria;p__Firmicutes;c__Bacilli;o__Bacillales;f__Planococcaceae;g__Lysinibacillus	d__Bacteria;p__Firmicutes;c__Bacilli;o__Lactobacillales;f__Vagococcaceae;g__Vagococcus	d__Bacteria;p__Proteobacteria;c__Gammaproteobacteria;o__Pseudomonadales;f__Pseudomonadaceae;g__Pseudomonas	d__Bacteria;p__Proteobacteria;c__Gammaproteobacteria;o__Pseudomonadales;f__Moraxellaceae;g__Acinetobacter	d__Bacteria;p__Firmicutes;c__Bacilli;o__Lactobacillales;f__Enterococcaceae;g__Enterococcus	d__Bacteria;p__Proteobacteria;c__Gammaproteobacteria;o__Burkholderiales;f__Oxalobacteraceae;g__Massilia	d__Bacteria;p__Proteobacteria;c__Gammaproteobacteria;o__Burkholderiales;f__Methylophilaceae;g__Methylobacillus	d__Bacteria;p__Proteobacteria;c__Gammaproteobacteria;o__Xanthomonadales;f__Xanthomonadaceae;g__Stenotrophomonas	d__Bacteria;p__Proteobacteria;c__Gammaproteobacteria;o__Pseudomonadales;f__Moraxellaceae;g__Enhydrobacter	d__Bacteria;p__Proteobacteria;c__Gammaproteobacteria;o__Burkholderiales;f__Rhodocyclaceae;g__Methyloversatilis	d__Bacteria;p__Proteobacteria;c__Gammaproteobacteria;o__Burkholderiales;f__Comamonadaceae;__	d__Bacteria;p__Proteobacteria;c__Gammaproteobacteria;o__Burkholderiales;f__Comamonadaceae;g__Acidovorax	d__Bacteria;p__Proteobacteria;c__Gammaproteobacteria;o__Burkholderiales;f__Oxalobacteraceae;__	d__Bacteria;p__Proteobacteria;c__Gammaproteobacteria;o__Enterobacterales;f__Enterobacteriaceae;__	d__Bacteria;p__Proteobacteria;c__Gammaproteobacteria;o__Burkholderiales;f__Burkholderiaceae;g__Ralstonia	d__Bacteria;p__Firmicutes;c__Bacilli;o__Lactobacillales;f__Lactobacillaceae;g__Lactobacillus	d__Bacteria;p__Proteobacteria;c__Gammaproteobacteria;o__Enterobacterales;f__Enterobacteriaceae;g__Enterobacter	d__Bacteria;p__Proteobacteria;c__Gammaproteobacteria;o__Enterobacterales;f__Yersiniaceae;g__Serratia	d__Bacteria;p__Proteobacteria;c__Gammaproteobacteria;o__Burkholderiales;f__Burkholderiaceae;g__Limnobacter	d__Bacteria;p__Firmicutes;c__Negativicutes;o__Veillonellales-Selenomonadales;f__Selenomonadaceae;g__Megamonas	d__Bacteria;p__Firmicutes;c__Bacilli;o__Staphylococcales;f__Staphylococcaceae;g__Jeotgalicoccus	d__Bacteria;p__Bacteroidota;c__Bacteroidia;o__Bacteroidales;f__Bacteroidaceae;g__Bacteroides	d__Bacteria;p__Cyanobacteria;c__Cyanobacteriia;o__Chloroplast;f__Chloroplast;g__Chloroplast	d__Bacteria;p__Actinobacteriota;c__Actinobacteria;o__Propionibacteriales;f__Propionibacteriaceae;g__Cutibacterium	d__Bacteria;p__Actinobacteriota;c__Actinobacteria;__;__;__	d__Bacteria;p__Proteobacteria;c__Alphaproteobacteria;o__Rickettsiales;f__Rickettsiaceae;g__Rickettsia
case01	0.00292911	0.000571178	0.728544	0	0	5.86e-05	0	0	0.001157	0.001157	0	0.0016696	0	0	0.00374927	0.00062976	0	0.000278266	0.000175747	0	0	0	0	0	0	0.00465729	0.034051	0.000322203	0.000190393	0	0.000805507	8.79e-05	0	0.00512595	0	0.000205038	0.000146456	0.0542179	0.00103984	0.000161101	0	0	2.93e-05	0	0.00124487	0.000161101	0.00108377	0.00185999	0
case02	0.0252434	0.00740204	0.00468662	0	0.000382171	0	0	0	0.114893	0.00848821	0.000583313	0.0236946	0	0.000301714	0.0209993	0.000301714	0	0.0016896	0.000422399	0.00104594	6.03e-05	0	0.00563199	0	0	0.0225682	0.324986	0.0281398	0.0523775	0.212628	0.00351999	0.00464639	0	0.000965484	0.000824684	0.000301714	0.0138788	0.0342143	0.00657736	0	0.000925255	0.0484552	0.00148845	0	0	0	0	0	0
case03	0.0430018	0.0431535	0.0250465	0.00136514	0.00502446	0	0.0034318	0	0.0373706	0.0130257	0.00291987	0.0138599	0	0	0.0136514	0.00540366	0	0.0136893	0	0.00310948	0.00151682	0.00309052	0.019529	0	0	0.0623222	0.0885822	0.0196997	0.0112624	0.176178	0.00145994	0.0098214	0	0.00436085	0.006674	0	0.0255015	0.119715	0.0389064	0	0.0054795	0.0408214	0.0126465	0.0020477	0	0	0	0	0
case04	0.000167016	2.64e-05	0	0	0	0	0	0	7.03e-05	0	0	0	0	0.99617	0	0	0	6.45e-05	0	0	3.81e-05	0	0	0	0	0.000416076	0.000421936	0	0	0	0.000216828	2.34e-05	0	5.86e-05	0	5.27e-05	0	0.000102554	0	0	0	0	0	0	0	0	0.000149436	0.000143575	0
case05	0.00161315	0.00327631	0.00030012	0	0	0.000137555	0	0	0.154562	0.642732	0.0105167	0.0342012	0.0082533	0.00017507	0.00656513	0.000262605	5e-05	0	0.000987895	0.00047519	0	0.00047519	0	0.000212585	0	0.00932873	0.0721289	0.00040016	0.0177321	0	0.000862845	0.00012505	0.000387655	0.00097539	0	0.00343888	0.00106292	0	7.5e-05	0	0	3.75e-05	0	0	0.00032513	0.00020008	0.00052521	0.00197579	0
case06	0.00360463	0.0868038	0.0519679	0	0.000372435	0.000452242	0	0	0.0576342	0.254705	0.00994932	0.00661071	0.0964073	0.00010641	0.00703635	0.00021282	0	0	0.00810045	0.00230111	0.000518748	0.00125032	0	0.00010641	0	0.0243945	0.247243	0.025432	0.00417659	0	0.00235432	0.000133012	7.98e-05	0.00146314	0	0	0.0108804	0	0	0	0.000332531	0	0	6.65e-05	2.66e-05	0.000133012	0.0011173	0.00151634	0
case07	0.0619732	0.00210734	0.0457616	0	0.000876085	0.000276243	0.000947119	0	0.0730624	0.138066	0.0119416	0.0457774	0.00772691	0.000213102	0.0140884	0.00038674	0	0.00011839	0.00238358	0.000757695	0.000126283	0.00179163	0	7.1e-05	2.37e-05	0.012281	0.0714838	0.00132597	0.422013	0	0.00121547	0.00038674	0.000276243	0.00126283	0	0.00168114	0.000962904	0	0	0	0	0	0	0	6.31e-05	0.00232044	0.0100631	0.00411208	0
case08	0.360816	0.00719763	0.00485148	0	0.000207624	0.000761288	0.000221466	0.000103812	0.00724608	0.0142638	0.00051906	0.0245273	0.00137724	0	0.00440855	0.000290674	0.000546743	0.000657476	0.023067	0.00200011	0.000415248	0.00234615	0.000906625	0.0017302	0	0.0550065	0.0300847	0.00129419	0.106892	0	0.0030936	0.000477535	0.000581347	0.00026299	0	0.000408327	0.0041594	0	0.000297594	0	0.000477535	0	0	0.000214545	0.123024	0.000145337	0.00806965	0.00469922	0
case09	0.948959	6.14e-05	7.16e-05	0	0	0	0	0	0.000245537	0.000797995	0	0	5.12e-05	0	0.000163691	0	0	0	4.09e-05	0	0	3.07e-05	0	0	0	0.000419459	0.00146299	0	0.000695688	0	5.12e-05	0	0	0	0	0	0	0	0.000112538	0	0	0	0	0	0.0462428	0	3.07e-05	0	0
case10	0.00240795	0.0377437	0.00965728	0	0.00026755	0.000159256	0	0	0.000178367	0.00966365	1.91e-05	0.0118869	0	0	0.000178367	0	1.27e-05	5.73e-05	0.00157982	7.64e-05	0	0.000165626	0	0.000356733	0	0.00752962	0.00515989	0.890916	0.000414065	0	0.00026118	0.00761881	0	0	0	0	0.000866352	0	8.28e-05	0.000885463	0	4.46e-05	0	0	0.000203848	3.82e-05	0.00191744	0.000248439	0
case11	0.0011531	0.000203488	0.00287144	0	0	0	0	0	0.000218561	0.000120585	0	8.29e-05	3.01e-05	0	2.26e-05	0	0	0	0.000105512	0	6.03e-05	6.78e-05	0	0	0	0.000550171	0.81353	0.17347	9.04e-05	0	6.03e-05	0	0	0	0	0	0	0	0	0.000180878	0	0	0	0	0	0	0.000248707	0.000301464	0
case12	0.00102525	0.688686	0.000477272	0	0	0	0.000344697	0	0.00586868	0.00367676	0.000220959	0.0035	0.00112247	0	0.000167929	0	0	0	0.000141414	3.54e-05	0	0	0	0	0	0.00320833	0.00981059	0.175857	0.00211237	0	0.000203283	0	0	0	0	0.000601009	0.000114899	0	0.000141414	0.00027399	0	0	0	0	0	0	0.000167929	0.000954544	0
case13	0.995442	0	0.000219684	0	0.000171628	0	0	0	8.92e-05	0.000116707	0	4.81e-05	4.81e-05	0	0	0	0	0	0	0	0	0	0	0	0	7.55e-05	0.000597265	0	0	0	0	0	0	0	0	0	0.000130437	0	0.00101604	0	0	0	0	0	1.37e-05	0	0.000171628	0	0
case14	0.00244266	0.000629747	0.000572497	0	0.000505706	1.91e-05	0	0	0.00198466	0.00139308	0	0.00164116	0.000190832	0	0.000124041	0	0	0	0.000381665	0	2.86e-05	0	0	0	0	0.00192741	0.0454181	0.936615	0.00123087	0	0	8.59e-05	0	8.59e-05	0	0	0	0	0.000381665	0.000219457	0	0	0	0	0	2.86e-05	0.000543872	0.000448456	0
case15	0.0120294	0.000764875	0.00141055	0	0.000268203	0.000486739	6.95e-05	0	0.274551	0.133168	0.00225489	0.0813351	0.0102811	3.97e-05	0.00105295	2.98e-05	4.97e-05	0.000357604	0.0026721	0.000933744	4.97e-05	0.00028807	6.95e-05	0.000377471	0	0.087464	0.181772	0.00206616	0.0191914	0.0121585	0.00328797	0.000437072	0.00745008	0.000993345	0.00149995	0.00682428	0.00131121	0	1.99e-05	0	0	0.000238403	0	0	0.0201649	0.000119201	0.00409258	0.00371511	0
case16	0.00772656	0.000154769	0.00129768	0	0.00122625	0	0	0	0.313789	0.00105957	0.000369065	0.0107505	0.00601219	0	0.198819	0.00123815	0	0.0096076	0.000261917	0	0.00283347	0	0	0	0	0.0932068	0.0643959	0.00017858	0.00286918	0.00101195	0.0132863	0.00148817	0.000488118	0.00560741	0.00127387	0.00055955	0	0.00167865	0.000226201	0.000416687	0.00103576	0	0	0	0	0.00167865	0.00650031	0.00645269	0
case17	0.00588763	0.00948414	0.000870268	0	0.00132316	7.99e-05	8.88e-05	0	0.311698	0.17678	0.0155139	0.159392	0.0275466	0.000115444	0.00135868	0.000195366	9.77e-05	0.00136756	0.00118996	0.000364092	0	0.000390733	0.000239768	0.000239768	0	0.0663091	0.0950723	0.00101235	0.0254598	0.000248648	0.00259304	0.000195366	0.000346331	0.000959071	0	0.00569226	0.00225559	0	0.000159845	0	5.33e-05	0	0	8.88e-05	0.00291273	0.000124324	0.00286833	0.00831195	2.66e-05
case18	0.00622412	0.000288883	0.000341407	0	0.000350162	0	0	0	0.282283	0.133508	0.00530495	0.0753723	0.00691569	0	0.00119055	4.38e-05	5.25e-05	4.38e-05	0.00168078	0.000420194	0.000131311	0.000551504	0.000113802	0.000192589	0	0.0874616	0.212994	0.00117304	0.0222002	0.00187336	0.0033528	0.000577766	0.00365919	0.00172455	0.00492852	0.00637294	0.000691569	0	4.38e-05	0	0	0	0	0.000166327	0.00973449	0.000157573	0.0011818	0.00372047	0
case19	0.00274016	0.269192	0.0164335	2.24e-05	0	2.99e-05	0	0	0.00211298	0.00135141	2.24e-05	0.000156794	0	0	0.00135141	0.000149327	0	5.23e-05	3.73e-05	0	5.23e-05	0	5.23e-05	0	0	0.282326	0.0792256	0.326885	0	0	8.21e-05	5.23e-05	0	0	0	2.99e-05	0	0	0	0	0	0	0	0.000111995	0	0.00267296	0.000223991	0	0
case20	0.000111718	0.0158128	0.455415	0	0	0	0	0	0.0015082	0.00064238	6.52e-05	0.000577211	5.59e-05	0	0.0040079	0.000116373	0	0.000200162	7.45e-05	8.84e-05	1.4e-05	0	0	0	0	0.000297916	0.00172698	0.510408	0	0	0	9.31e-05	2.79e-05	0	0	0.000102408	0.000507387	0	0	0	5.12e-05	0	0	1.86e-05	9.31e-05	5.59e-05	0.000232747	0.000172232	0
case21	0.0085524	0.000630356	0.000613319	0	0	0	0	0	0.381638	0.081827	0.192395	0.0373443	0.0223862	0	0.00035777	0.0875343	0.00010222	0.00117553	0.000817759	0.00112442	0.000817759	0.000187403	0.00010222	0	0	0.00870573	0.0795271	0.000664429	0.000681466	0	0.000374806	0.00010222	0.000170366	0.000289623	0	0.000187403	0	0.0101198	0.000817759	0	0.00015333	0	0	0	0.000408879	0.000391843	0.00415694	0.0123005	0
case22	0.00832556	0.000737884	0.000222757	0	0	0	0	0	0.68871	0.0149248	0.037646	0.0208278	0.0190736	0.000348059	0.0494661	0.00343882	0	0.00182383	0.00150361	0.00018099	2.78e-05	0	8.35e-05	0	0	0.00736492	0.0756818	0.000111379	0.000167068	0	0	0	0	0.000640428	0	0.000431593	8.35e-05	0.00705863	0.00147577	0	0	0	0	0	0.000863185	0.000292369	0.00194913	0.000710039	0
case23	0.000146687	0.997378	0	0	0	0	0	0	0.000201694	0.000146687	0	0	0	0	0	0	0	0	0	0	0	0	0	0	0	0.000330045	0.000165023	0	0	0	0	0	0	0	0	0	0	7.33e-05	0	0	0	0	0	0	0	0.000146687	0.000146687	9.17e-05	0
case24	0.0175055	0.000691301	0.000981201	0	0	0	0.0003791	0	0.506545	0.0753964	0.245835	0.0419017	0.0151194	0	0.0017394	0.00539661	0.0004237	0.001784	0.001115	0.0010035	8.92e-05	0.0003122	6.69e-05	0	0	0.0141159	0.0133354	0.0017617	0.0026314	0	0.0013157	0	0.0001115	0	0	0	0.000892001	0.00517361	0.000958901	0	0	0	0	0.0002007	0.000490601	0.0019847	0.002676	0.0028098	0
case25	0.997294	0	0	0	0	0	0	0	0	4.54e-05	0.000287256	0	0	0	0	0	0	0	4.54e-05	0	0	0	0	0	0	0.000907125	0.000514038	0	0	0	0	0	0	0	0	0	0.0002419	0.000665225	0	0	0	0	0	0	0	0	0	0	0
case26	0.00721687	0.00196824	0.000115779	0	0	0	0	0	0.00351195	0.00200683	0.193582	0.0346757	0	0	0.00129286	0.00154372	9.65e-05	0	0.00106131	0.00129286	0.000135075	0	0	0	0	0.276306	0.281323	0	0.0226154	0	0.000887637	9.65e-05	0.0281535	0.00092623	0	0.00239276	0.0658009	0.0659553	0	0	0.00409085	0.000443818	0	0	0	0	0	0	0
case27	0.00828537	0.000298751	0.00147384	0	0	0	0.000199167	0	0.000219084	0.00240993	0.365174	0.00934095	0	0	0.000378418	0.000338585	0	0.00286801	0	0.00119501	0.00336593	0.000776753	0	0	0	0.107889	0.43311	0.000179251	0.00121492	0	0.00209126	0.00181242	0	0.000537752	0.0001195	0.000298751	0.0257922	0.0109542	0.000318668	0	0.00774762	0	7.97e-05	0.00219084	0	0	0	0	0
case28	0.595015	0.000719212	0.000561576	0	0	8.87e-05	9.85e-05	0	0.000167488	0.000295567	0.180148	0.00146798	0	0	3.94e-05	9.85e-05	0	0.000305419	0	0.000137931	0.00026601	0.000226601	0	0	0	0.0392414	0.163872	0	0.000167488	0	0.000463054	0.000640394	0	7.88e-05	0	0.00026601	0.00797044	0.00119212	0.000137931	0	0.00318227	0	0	0.000463054	0	0	0	0	0
case29	0.0993215	0	0	0	0	0	0	0	0	0	0	0	0	0	0	0	0	0	0	0	0	0	0	0	0	0.000100437	5.02e-05	3.35e-05	0	0	0	0	0	0	0	0	2.79e-05	0	0	0	0	0	0.000150656	0	0.781867	0	0	0	0
case30	0.0773943	0.00215348	0.00632948	0	0.000349213	0	0.000421965	0	0.000523819	0.00852661	0.0115386	0.0115822	0	0	0	0.00512179	0.0014696	0.00186247	0.00341938	0.00353578	0.000669325	0.00241539	0	0.000742077	0	0.539417	0.0246777	0	0.000174606	0	0.0026482	0.0106219	0	0.00283735	0	0.00119314	0.12365	0.0833018	0.0249978	0	0.0136484	0	0	0.00216803	7.28e-05	0	8.73e-05	0	0
case31	0.0563031	0.00106026	0.000857566	0	0.000530132	0	0.000109145	0	0.00417869	0.0599205	0.0669369	0.144508	0.000374211	0	0	0.000919935	0	0.156592	0.00115382	0.00110704	0.00199579	0.000265066	0	0.000187105	0	0.133656	0.25253	0.000374211	0.0113199	0	0.000436579	0.00222967	0.00143447	0.000904342	0	0.00166836	0.0262259	0.0258205	0.0179777	0	0.00120059	0.014641	0	0.000545724	0	0	0	0	0
case32	0.990039	0	0	0	0	0	0	0	0	0.000344273	0.000179621	0.000381694	0	0	0	0	0	9.73e-05	7.48e-05	6.74e-05	6.74e-05	0	0	0	0	0.00349512	0.00153426	3.74e-05	0	0	0.000224526	0.000149684	0.000246978	0	0.000179621	2.99e-05	0.000568798	0.000957976	0.000441567	0	3.74e-05	0.000306852	0	4.49e-05	0	0	0	0	0
case33	0.208134	0.0277419	0.00755463	0.00247667	0.0127261	0.0219007	0	0.0116201	0	0.00113709	0	0.00238322	0	0.00059191	0.000856711	0	0	0.00228976	0.000903441	0.000358261	0	0	0.00163554	0	0	0.347607	0.018614	0.0103117	0.00137074	0	0.0127416	0.00457951	0	0.00185361	0	0.000872288	0.00358261	0.00107478	0.0877272	0	0.0197978	0	0	0	0.00101248	0.0588015	0.0306235	0.0114332	0
case34	0.183481	0.0317218	0.00841772	0.00943463	0.00271175	0.01781	0	0.00933576	0	0.00120051	0	0.0102114	0	0	0.00108752	0.000720308	0.00162422	0.000790927	0	0.00076268	0	0	0	0	0	0.362824	0.0388402	0.0124006	0.00182196	0	0.0396735	0.00127113	0.00148299	0.00300835	0	0.000593195	0.0134881	0	0.0545175	0	0.0322585	0	9.89e-05	0	0.00163835	0.0424417	0.0177535	0.017358	0
case35	0.14797	0.0077675	0.00387494	7.05e-05	0	0.0170145	0	0.00350506	0	5.28e-05	0	0.00273008	0	0	0.00139146	0	0	0.00274769	0	0.000193747	0	0	0	0	0	0.0251695	0.00774989	0.0031528	0	0	0.287785	0	0	0.00496698	0	0.000123294	0.00211361	0.00191986	0.0269485	0	0.141506	0	0	0	0	0.0320211	0.0776926	0.0143021	0
case36	0.00438624	0.985084	0.00015554	0	0	0.000279973	0	0	0	9.33e-05	0	0	0	0	0	0	0	7.78e-05	0	0	0	0	0	0	0	0.00430847	0.000762148	0	0	0	0.000108878	9.33e-05	0	0	0	0	0	0	0.00150874	0	0.000326635	0	0	0	0	0.000715486	0.000295527	0	0
case37	0.228865	0.0174246	0.00703438	0.00116164	0.00314073	0.00716345	0	0.00447447	0	0.00133373	0	0.00148432	0	0	0.00101106	0	0.00559308	0.00105408	0	0	0	0	0	0.00182851	0	0.344663	0.0256852	0	0	0	0.00735705	0.00430237	0	0	0	0.00111862	0.00957278	0	0.0535	0	0.00139827	0	0	0	0.00348492	0.0504668	0.0948242	0.0223508	0
case38	0.50174	0.487987	0.000127933	7.68e-05	0	0.000102346	0	0.000230279	0	0	0	0	0	0	0	0	0	0	0	0	0	0	0	0	0	0.00387637	0.000332625	3.84e-05	0	0	0.000332625	0.000102346	0	0	0	5.12e-05	0.00244352	0	0.000422178	0	0.000383799	0	0	0	0	0.000869943	0.000179106	0	0
case39	0.125434	0.0107461	0.010253	0.00494797	0.00846766	0.00374073	0.00113922	0.00487996	0	0.00056111	0	0.000646127	0	0	0	0	0.000340067	0.000986193	0	0.00185336	0.000442087	0	0	0	0	0.142063	0.123937	0.00030606	0	0	0.00181936	0.00309461	0	0.00156431	0	0.00035707	0.00144528	0.000782153	0.0902877	0.000493097	0.00532204	0	0.00448888	8.5e-05	0.00523703	0.341036	0.00778753	0.0056111	0
case40	0.0243317	0.236007	0.00254508	0.00173282	0.00272558	0.000379055	0.115792	0.00465696	0	0.00124547	0.000216603	0.000162452	0	0	0	0.000252703	0	0.000794209	0	0	0	0	0	0	0	0.0300356	0.0218047	0	0.000974712	0	0.000397105	0.000541506	0.000288803	0.000126352	0.00110106	0.00158842	0	0.000361004	0.016191	0	0.00218408	0	0	7.22e-05	7.22e-05	0.00729229	0.00319489	0.00357394	0
case41	0.00353852	0.000662531	0.982428	0	0.00018069	0	0.00012046	0.000692646	0	0	0	0	0	0	0	0	0	0	0	0	0	0	0	0	0	0.00433657	0.000873336	0	0	0	0	0.00012046	0	0	0	0	0	0	0.00271035	0	0	0	0	0	0	0.00138529	0.000391496	0	0
case42	0.145786	0.0311579	0.00565494	0.00199117	0.0055275	0.00332925	0.00841072	0.0193064	0	0.000430094	0.000637176	0.00245313	0	0	6.37e-05	4.78e-05	0.000653105	0.000955764	0	0	0	0	0	0	0	0.362282	0.0272711	6.37e-05	0.000238941	0	0.00415757	0.000684964	0.00133807	0.00164073	0	0	0.000907976	0.00170445	0.178664	0	0.0132214	0	0	0.000143365	0.000700894	0.0723832	0.0151966	0.00434873	0
case43	0.00240176	0.000237016	0.000379225	0	0	0.000268618	0	0	0.340607	0.120657	0.113957	0.0150426	0.055272	0	0.115047	0.00483512	0.000331822	0.00372904	0.000347623	0	0	0	0	0	0	0.00797952	0.200594	0	0.000110607	0	0	0.000252817	0	9.48e-05	0	0.00202253	0	0	3.16e-05	0	0.00252817	9.48e-05	0	0	4.74e-05	0.000126408	0.00237016	0.00118508	0
case44	0.0142287	0.000233897	0.000415817	0	0	0.000194914	0	0	0.18778	0.495446	0.213951	0.0222072	0.00982367	0	0.00864119	0.000389828	0.000311862	0.000766662	0.00123446	0.000402822	0.000116948	0	0	0	3.9e-05	0.00356043	0.0287953	6.5e-05	0.000298868	0	0.00018192	0	0.000155931	0	0	7.8e-05	0.000337851	7.8e-05	0.000454799	0	0.000116948	0	0.000389828	0.000103954	0.000688696	7.8e-05	0.000506777	0.000909599	0
case45	0.00483713	0.00112254	0.00218385	0	0.000449016	0	0.000102049	0	0.035758	0.0293493	0.00234713	0.450139	0.00102049	0	0.00271451	0	0	0.000571475	0.00185729	0.00169402	0.000265328	0.000469426	0	0	0	0.0333293	0.187648	0	0.0391461	0	0.00889869	0	0	0.00316352	0	0.00449016	0.000224508	0	0.000183688	0	0	0	0	0	0.000714344	0.000244918	0.00338803	0.00573516	0
case46	0.00833742	0.000469113	0.029149	0	0.00051176	0	0	0	0.208308	0.0715398	0.0960829	0.0152249	0.0102992	0	0.000149263	0.0377423	0.000234557	0.00803889	0.00390217	0.00168454	0.00196175	0.000852933	0.000149263	0	0	0.0302791	0.292876	0.00025588	0.002836	0	0.00200439	0.000213233	0	0.000213233	0	0.000661023	0.00196175	0	0.0551634	0	0	0	0	0	0.00170587	0.000234557	0.00379555	0.0157793	0
case47	0.0785971	0.00150235	0.00426402	0	0.00174537	0	0	0	0.363104	0.210163	0.134162	0.0265562	0.0277271	0	0.0001657	0.0656393	0	0.00166805	0.00062966	0.000287213	0.000508147	0	0	0	0	0.0088042	0.031726	0.00119304	0.000276167	0	0.00072908	0.00069594	0.000452914	0.000121513	0	0.00036454	0.000342447	0	0.000452914	0.000154653	0	0	2.21e-05	0	4.42e-05	0.0001657	0.0069815	0.00398785	0
case48	0.00846414	0.0125773	0.0175299	0	0.000251826	0.000503651	0.000125913	0	0.14112	0.054968	0.0160749	0.145695	0.00226643	0.000237835	0.00155292	0.000223845	0	0.000587593	0.0110524	0.00184672	0.00153893	0.00166485	0.000111923	0	0	0.0640896	0.15311	0.0008674	0.0160749	0.00584795	0.0083802	0.00148297	0.00542824	0.00733093	0.0096813	0.0026022	0.00533031	0	0.000181874	0	8.39e-05	0	0	0.00089538	0.000545622	0.000363748	0.00758275	0.0118918	0.000153894
case49	0.00671433	0.00189954	0.000870621	0	0.00455097	0	0.000118721	0	0.499815	0.117903	0.172079	0.0358801	0.0173596	0	7.91e-05	0.0641621	3.96e-05	0.00236123	0.00043531	0.00032978	0.000118721	0.000158295	0	0	0	0.00820494	0.027042	0.000145103	0.00102892	0	0.000356163	0.000382545	0	0.000197868	0	0.000290207	0.0012004	0	0	0.00043531	0.000131912	0	0	0	0.000237442	0.00187315	0.00308675	0.00436629	0
case50	0.00432681	0.00143126	0.00614341	0	0.000561495	9.91e-05	0.000121107	0	0.137566	0.0899272	0.0427397	0.118652	0.0051085	0	0.00160742	0.000187165	0	0.00074866	0.0121547	0.00566999	0.00347906	0.00304969	0	4.4e-05	0	0.0582523	0.187847	0.000385339	0.0186284	0.00804809	0.00786092	0.00138722	0.00804809	0.011406	0.00740953	0.00301666	0.00459105	0	0.000132116	0	0	0	8.81e-05	0.00335796	0.00216891	0.00037433	0.00691409	0.0153365	0
case51	0.00272387	0.00138	0.00963831	0	0.000751413	0	0	0	0.0366675	0.0692528	0.02773	0.00582345	0.0223979	0.0290883	0.000794763	0	0.266448	0.00525989	0.00637978	0.0395864	0.0483794	0.000180628	0.000289005	0.0378524	0.0411615	0.00909643	0.0231421	0.00283947	0.00104764	0	0.000982616	0.000404607	0.000137277	0	0	0	0.000910365	0	0.00159675	0.000173403	0	0	7.23e-05	0.0422597	0.00471078	0.00625695	0.00342471	0.00261549	0
case52	0.905035	0.000272155	0.000136078	0	0	0	0	0	0.00343596	0.00695696	0.000595339	0.0467426	0.000272155	0	0.000136078	0	0	0	8.5e-05	0	0	0	0	0	0	0.00224528	0.015734	0.000102058	0.00375914	0	0.000374213	0	0	5.1e-05	0	0	0	0	0	0	0	0	0	0	0.00591937	0	0.000119068	0	0
case53	0.112853	0.00020717	0.000174459	0	0	0	0	0	0.000283496	0.00111218	0.000381629	0	0.000403437	0	0	0	3.27e-05	0	0	0	0	0	0	0	0	0	2.18e-05	0	0	0	0	0	0	0	0	0	0	0	0.000381629	0	0	0	0.0965195	0	0.772865	0	0	0	0
case54	0.00619968	0.000413312	0.00181498	0	0	0	0.000628953	0	0.40368	0.235947	0.0262543	0.0136213	0.182055	0.00429485	0.000449252	0.000143761	0.024637	0.00379169	0.00106024	0.00346823	0.00386357	0	0.000107821	0.00524727	0.00717007	0.0128486	0.013244	0	0.0017431	0	0.000934445	0.000521133	0	0.000431282	0	0	0.00106024	0	0	0	0	0.000413312	0	0.00190483	0.0015634	0.000215641	0.00332447	0.00222829	0
case55	0.0159987	0.000523475	0.000338077	0	0.000567097	0	0	0	0.124423	0.551121	0.181569	0.00846284	0.0280277	0	0.000174492	0	5.45e-05	0	0.00635803	0.00110148	0.000163586	0.0011451	0.000261737	0.000338077	0	0.0188669	0.0168711	0.000218114	0.000774306	0	0.00165767	0.000174492	0	0.000348983	0	0.000425323	0.00350074	0	0	0	7.63e-05	0	0.000817929	0	0.011102	0.000207209	0.0013305	0.0013414	0
case56	0.369277	0.00284951	0.00255392	0	0.00282586	0	0	0	0.0824584	0.0814179	0.0520833	0.00205732	0.0213772	0.00714151	0.000934071	0.000378358	0.0553585	0.0306233	0.00863129	0.00593549	0.00509601	0.00112325	0.00186814	0.00772087	0.00597096	0.0677615	0.0246524	0.00170261	0.00487136	0	0.000910424	0.00101684	0	0.00383087	0	0.00190361	0.00342887	0	0	0.0008986	0.000484771	0	0.000425653	0.00478859	0.0103812	0	0.0155954	0.00658579	0
case57	0.982991	0.000115794	0.000231589	0	0	0	0	0	0.00165972	0.00150533	0.000964953	0.000360249	0.000308785	0	0	0.00012866	5.15e-05	0.000463177	0.000385981	0.000141526	5.15e-05	0.00012866	0	0	0	0.00240595	0.0021229	0	0	0	0.000167259	0	0	0.000488909	0	0.000167259	6.43e-05	0	0	0	0	0	0	0	0.000476043	0.000180125	0.000308785	0.000836293	0
case58	0.932125	0.0125864	8.1e-05	0	0	0	0	0	0.0123839	0.0117761	0.00790028	0.00129646	0.00395689	0	0	0.000621219	4.05e-05	0.00156655	0	0	6.75e-05	0	5.4e-05	0	0	0.0036868	0.00553695	0	0	0	0	5.4e-05	0	0	0	0.000175562	0	0	0	0	0	0	0	0	0.00175562	0	0.000499676	0.000904818	0
case59	0.848827	0	0.000327974	0	0	0	0	0.000257694	0.0417698	0.0206389	0.0340624	0.00771519	0.0138218	0	0	0.00628616	6.25e-05	0.002452	6.25e-05	0.000226458	0	0	6.25e-05	8.59e-05	0	0.00511483	0.00813687	0	0.000624712	0	0.000218649	0	0	0.000390445	0	0	0.000156178	0	0	0	0	0	0	0	0.00121819	0	0.00131189	0.000663757	0
case60	0.0594764	0.00207203	0.0041801	0	0.000594584	0	0	0	0.236861	0.19515	0.10216	0.0128106	0.0376209	0	0.000738725	0.017333	0	0.0281076	0.00144141	0.000522513	0.000144142	0.00165763	0.000432425	0	0	0.0636385	0.0626836	0	0.0028468	0	0.000792779	0.00129727	0	0.00187384	0	0.000612602	0.00070269	0	0	0	0	0	0	0	0.0505757	0.000576566	0.0104683	0.0090629	0
control01	0.00358392	0.00225235	0.00131741	0	0.01248	0	0.00029748	0	0.305484	0.00811695	0.000155823	0.0410381	0	0	0.0395932	0.00111909	0	0.0035131	0.00019832	0.000708286	0	0.000339977	0.0607709	0	0	0.0298896	0.16037	0.00220985	0.00930687	0.185103	0.00443387	0.00375391	0	0.00494383	0.000736617	0.00269148	0.021801	0.0439845	0.00128908	0	0.000665788	0.0186279	0.00019832	0	0	0	0	0	0
control02	0.0114706	0.00142394	0.00106795	0	0	0	0	0	0.235583	0.0237916	0.000889961	0.0731944	0	0	0.0300214	0.00148327	7.91e-05	0.00213591	0	0.000177992	0	0	0.0474053	0	0	0.0293489	0.222372	0.00263033	0.0114706	0.227692	0.00660549	0.0087414	0.000237323	0.00367851	0.000296654	0.00166126	0.00563642	0.0139032	0.0012855	0	9.89e-05	0.00921604	0.000158215	5.93e-05	0	0	0	0	0
control03	0.847881	0.0013532	0.0608939	5.47e-05	0.000505741	0.000259705	0	0	0	4.1e-05	0	0.0291143	0	0	0	0.000123018	0	0	0	0	0	0	0	0	0	0.0128075	0.00162657	0.0150902	0	0	0	0.000123018	4.1e-05	0	8.2e-05	0.000464735	0	0	0.00742209	0	0.000246036	0	0	0	0.00092947	0.00662931	0.000656096	0	0
control04	0.143722	0.0052109	0.00436589	0.00147877	0.00406661	0.00257024	0.0040138	0	0	0.0130801	0.00142596	0.282533	0	0	0	0.000264066	0	0.000316879	0.000316879	0.000704176	0.000246462	0.00028167	0	0	0	0.127157	0.120608	0.00970002	0.00123231	0.000387297	0.000686571	0.00102106	0.000246462	0.00769312	0	0.00628477	0.00367932	0.00906626	0.0617386	0.000123231	0.00174284	0	0.000739385	0	0.00452433	0.0235371	0.00528132	0.0237131	0
control05	0.00230096	0.891588	0.00368351	0	0.000167881	0	0	0	0.000325887	0.00130355	0	0.000158006	0	0	5.93e-05	0	0	0	0.000701151	0.000187632	0	0.000197507	0	0	0	0.085817	0.00381189	0	0.00100729	0	0	2.96e-05	0	0	0	0	0	0	0	0	0	0	0	0	0.000987537	0	0.00027651	0	0
control06	0.963185	0.000382695	0.000162645	0	0	0	0	0	0.000105241	0.00116722	0	0	0	0	2.87e-05	0	0	0	4.78e-05	0	0	0	0	0	0	0.000162645	7.65e-05	4.78e-05	0.000105241	0	0	0	0	0	0	0	0	0	2.87e-05	0.000153078	0	0	0	0	0	0	0	0	0
control07	0.00152431	0.000788436	0.00197109	0	0.000140166	0	4.38e-05	0	0.0512133	0.764328	0.000481822	0.00314498	0.00531756	0	0.000718353	5.26e-05	2.63e-05	0	0.000981165	0.000385458	0.000192729	0.00021901	0.00021901	0.000183968	0	0.00837494	0.021463	0.000674551	0.0868769	0	0.000508103	0.000341656	0.000113885	0.000814717	0	0.000166448	0.000972405	0	0	0.00127026	0	0.000280333	0	9.64e-05	0	0.000236531	0.0101708	0.00364433	0
control08	0.00132509	0.000753482	0.00289701	0	0.000142902	0	6.5e-05	0	0.0483657	0.674808	0.000376741	0.00498857	0.00410518	9.09e-05	0.00120817	7.79e-05	0	0	0.000779464	0.000532634	0.000285803	0.000623571	0.000285803	0.000298794	0	0.0161349	0.0355565	0.0040662	0.127728	0	0.00150696	0.000350759	0.000350759	0.00107826	0	0	0.00110424	0	0.000155893	0	0	0.00036375	0	0	0	0.000454687	0.00940553	0.0042221	0
control09	0.984197	0.000807103	0	0	0	0	0	0	0	0	0	0.0125749	0	0	0	0	0	0	0	0	0	0	0	0	0	0.000169392	0.000139499	0.000438426	0	0	0.000139499	0	3.99e-05	0	0	0	0	0	0.000737353	0	0	2.99e-05	0	0	0	0	0	0	0
control10	0.00496911	7.56e-05	0.0119032	0	0	0	0.000472349	0	0.320234	0.0028152	0	0.0258091	0.00319308	0.000132258	0.11308	0.00385436	0	0.0068774	0	0	0.000925803	0	0	0	0	0.0631814	0.104181	0.00137926	0.0100327	0	0.0125456	0	0	7.56e-05	0.000396773	0	0	0.00270184	0.00071797	0	0	0	0	0	0	0	0.0336879	0.00927693	0
control11	0.996837	0	0.000136685	0	0	0	0	0	0.00030266	0.000263608	0	0.000126922	0	0	5.86e-05	0	0	3.91e-05	0	0	0	0	0	0	0	4.88e-05	0.000165975	0.000126922	0	0	0	0	0	0	0	0	0	0	0	0	0	0	0	0	0	0	5.86e-05	0	0
control12	0.756624	0.0106783	0	0	0	0	0	0	0.000466117	0.0003284	0	0	0	0	0.000137716	0	0	0	0	0	0	0	0	0	0	5.3e-05	0.000158903	0.000826297	0	0	0	0	0	0	0	0	0.00120766	0	0	0	0	0	0	0	0.0351388	0	5.3e-05	0	0
control13	5.1e-05	8.92e-05	0.00131572	0	0.000860158	0	0	0	0	4.14e-05	0	0	0	0	3.82e-05	0	0	0	0	0	0	0	0	0	0	0	1.91e-05	0.141913	0	0	0	0	0	0	0	0	0.855363	0	0	0	0	0	0	0	0	0	1.91e-05	0	0
control14	0.0616751	0.00168363	0.00368494	0	0	0	0	0	0.00122302	0.00230309	0.169047	0.00995886	0	0	0.0010483	0.000270017	0.000365317	0.000857701	0.00101654	0.00135009	0.000397084	0.000794168	0	0	0	0.30882	0.167522	0.0016201	0.00662336	0	0.0015248	0.00347845	0.00560682	0.000794168	0	0.000222367	0.0668054	0.0659318	0.103861	0	0.00346257	0.00014295	0	0.00023825	0	0	0	0	0
control15	0.00733362	0.000188848	0.000692444	0	0	0.000204586	0	0	0.000487859	0.000566545	0.26604	0.0105755	0	0.000141636	0.00029901	0.000141636	0	0.00154226	0	0.00116457	0.000251798	0	0	0	0	0.13564	0.356971	0.000220323	0.00154226	0	0.00107014	0.00236061	0.00269109	0.000613758	0	0.000393434	0.03703	0.164613	0.000377697	0	0.00182554	0	0	0	0	0	0	0	0
control16	0.040817	7.95e-05	0.00421203	0	0	0	0	0	0	0.000699356	0.000794723	0.00111261	0	0	0	0.000699356	0	0.000778829	0.00529285	0.00491139	0.000127156	0.000158945	0	0	0	0.341747	0.0146865	0	0	0	0.00130335	0.000715251	0.0848128	0	0	0.00146229	0.0859255	0.39884	0.0002861	0	0.00603989	0	0	0	0	0	0	0	0
control17	0.00704065	0	0.00918841	0	0	0	0	0	0	0	0.00433818	0.000497824	0	0	0	0	0	0.000526271	0.00234688	0.0031434	0.000455153	0	0	0	0	0.32525	0.00408215	0.00106676	0	0	0.000469377	0.000355588	0.0144938	0.000184906	0	0	0.0865076	0.533226	5.69e-05	0	0.00448041	0	0.000256024	0	0	0	0	0	0
control18	0.0107246	0.00443354	0.00525716	0	0.000297906	0	0.00101639	0	0	0	0.0104092	0.00257601	0	0	0	0	0	0.00334706	0.00909489	0.0051345	0.00499431	0.00855165	0	0	0	0.564917	0.0360992	0.00105143	0.00362744	0.000473145	0.00487164	0.00063086	0	0.0085166	0.000420573	0.000490669	0.139473	0.125488	0	0.00122667	0.0105319	0	0	0.000928765	0	0	0	0	0
control19	0.00447906	0.000359764	0.00156497	0	0.000557634	0	0	0	0	0	0.00593611	0.00160095	0	0	0.00115124	0	0.000143906	0.000863434	0.00188876	0.000989351	0.00237444	0	0	0	0	0.563534	0.0251295	0.000215858	0.000827457	0	0.00323788	0.000575622	0.0115484	0.00102533	0	0.000449705	0.138131	0.202583	0.0135271	0.00019787	0.007627	0	8.99e-05	0.00219456	0	0	0	0	0
control20	0.000736037	0.00174595	0.00352613	0	8.56e-05	0	0	0	0.0013009	0.000410811	0.420072	0.0171171	0	0	0.000308108	0.000770271	0	0.000393694	0.000256757	0.000753154	0.000684685	0	0	0	0	0.131134	0.326817	0.00154054	0.00325225	0	0.00102703	0.000684685	0	0.00136937	0	0.00219099	0.0334298	0.0369217	0.0005991	0.000547748	0.0035946	0	0	0.000222523	0	0	0	0	0
control21	0.014732	0.00386137	0.00921272	0	0	0	0	0	0	0.000482671	0.163269	0.00811097	0	0	0.000755485	0.000251828	0.000430207	0.0027806	0.000650557	0.0163374	0.011752	0.0415727	0.000167886	0	0	0.366788	0.153594	0.000356757	0.00402925	0	0.00552973	0.00473228	0.00051415	0.00560318	0	0.0063062	0.0773533	0.0683189	0.000566614	0.000891892	0.0162219	0.00022035	0	0.00108076	0	0	0	0	0
control22	0.00109485	0.00839758	0.00307008	0	0	0	0.000146732	0	0.000180593	0.000474057	0.379561	0.00358929	0	0	0.00038376	0	0.000112871	0.00179464	0.000316038	0.00320553	0.00164791	0.00554195	0	0	0	0.147432	0.345316	0.000395047	0.00146732	0	0.00163662	0.00177207	0	0.00209939	0	0.000349899	0.0358364	0.0374166	0.000519205	0	0.00682867	3.39e-05	0	0.000914252	0	0	0	0	0
control23	0.00316147	0.00484758	0.0102891	0	0	0	0.000574812	0	0	0.000843057	0.044203	0.00534575	0	0.000383208	0.000306566	0.00283574	7.66e-05	0.0633634	0.00231841	0.0254833	0.00526911	0.0547412	0.00047901	0	0	0.427123	0.0835201	0.0147727	0.0106149	0	0.00509666	0.00346803	0	0.00511583	0	0.00889042	0.111399	0.0527677	0.00318062	0	0.0117836	0	3.83e-05	0.00122627	0	0	0	0	0
control24	0.000865818	0.00277455	0.00147583	0	0	5.9e-05	0.000413231	0	0.000216454	0.000334521	0.369212	0.00657235	0	0	0.000491942	0.00393554	3.94e-05	0.00444716	9.84e-05	0.00236132	0.00348295	0.00381747	0	0	0	0.0894744	0.444381	0.00112163	0.00196777	0	0.00269584	0.000629686	0	0.000728074	0	0.00106259	0.0232	0.0189102	0.00125937	0	0.00741848	0	7.87e-05	0.00112163	0	0	0	0	0
control25	0.00996564	0.00179977	0.000758579	0	0	0	0	0	0.000193363	0.00104119	0.292648	0.00489358	0	0	0.000356978	0.00456635	0	0.00174027	0.00221624	0.00358466	0.00249885	0.00220136	0	0	0	0.154914	0.408234	0.000684208	0.00111556	0	0.00252859	0.00478946	0	0.00169565	0	0.000832949	0.038985	0.0292573	0.00116018	0	0.0104119	0	0	0.00328717	0	0	0	0	0
control26	0.180366	0.00364068	0.00732833	0	0.00187906	0.000152674	0.000281859	0	0.00465067	0.0488908	0.0326487	0.0607641	0	0	0.000563718	0.00230185	0.000645927	0.0145392	0.00644752	0.00420439	0.00201999	0.000364068	0	5.87e-05	0	0.30227	0.070359	0.00145627	0.00395777	0.000258371	0.00334707	0.00333533	0.00387556	0.00561369	0.000117441	0.00160894	0.0701711	0.0729427	0.0440404	0.000387556	0.0046859	0.0063888	0	0.00105697	0	0	0	0	0
control27	0.142545	0.0140573	0.00507624	0	0.00130811	0.000429528	0.000546672	0	0.00208907	0.00437338	0.00847342	0.0122806	0	0	0	0	0	0.00388528	0.0053691	0.00966438	0.013413	0.00160097	0	0	0	0.459829	0.0424842	0.00404147	0.00324099	0	0.00132763	0.00423671	0.000820008	0.00433433	0	0.000449052	0.0896347	0.0584353	0.0651711	0.00039048	0.00337765	0.000234288	0	0.00456862	0	0	0	0	0
control28	0.0904001	0.021648	0.00952861	0.000243432	0.00951122	0.000938951	0.000695519	0.00589453	0	0.000817235	0	0.000556415	0	0	0	0	0.000226044	0.000782459	0.000625967	0	0	0	0	0.000278208	0	0.163395	0.090261	0.000330372	0.0014432	0	0.00226044	0.00290379	0	0	0	0.000243432	0.00123455	0.000452087	0.097477	0	0.00107806	0	0.00497296	0	0.00500774	0.395785	0.0169707	0.00533811	0
control29	0.906592	0.0772549	0.0012928	5.44e-05	0.000122476	0.000136084	0	0.000299385	0	0	0	0	0	0	0	0	0	0	0	0	0	0	0	0	0	0.00228621	0.00118393	0	0	0	0	0	0	0	0	0.000231343	0	0	0.000884546	0	0.000122476	0	0	0	0.000163301	0.00126558	0.000190518	0.000231343	0
control30	0.140458	0.0154696	0.0151617	0.0195871	0.00531045	0.0432147	0.000134685	0	0	0	0	0.00484867	0	0	0.00113521	0.0173936	0.00667654	0	0.00142382	0.00121217	0.00357878	0	0	0	0	0.0283609	0.0598772	0.00159698	0.00781175	0	0.0136417	0.00429069	0	0.00282839	0.00050026	7.7e-05	0.00579147	0.00559906	0.00721529	0.00175091	0.00159698	0	0.0105824	0	0.00754238	0.0329402	0.0654955	0.0621669	0.000134685
control31	0.06766	0.00854075	0.0277699	0.018197	0.00364605	0.00802464	0.000965621	0	0	0.000765837	0	0.00266378	0	0	0.00134854	0	0.00128195	0.00144843	0	0.00196454	0.000416216	0	0	0	0	0.0149505	0.108716	0	0.0079081	0	0.00685924	0.0177141	0.000316324	0.00169816	0.104087	0.00084908	0.00121535	0.00356281	0.0127196	0	0.00810788	0.00163157	0.000799134	0	0.00218097	0.107201	0.0988929	0.0325148	0
control32	0.112741	0.0145218	0.0800441	0.180301	0.000771067	0.0127593	0.000881219	0.0011566	0	0.000183587	0	0	0	0	0	0	0.00934459	0.00374518	0.00132183	0	0.000697632	0	0	0	0	0.0401689	0.0269323	0.000165229	0	0	0.0152745	0.130879	0.00530567	0.00791261	0	0	0	0.00247843	0.0124289	0	0.00376354	0	0.00014687	0	5.51e-05	0.0209106	0.0485405	0.0199559	0
control33	0.167843	0.0380814	0.00374054	0.00184774	0.0058136	0.00300445	0.00476205	0.0190782	0	0.000345511	0.000150222	0.000766134	0	0.000721067	0	0	0	0.00115671	0	7.51e-05	0	0	0	0	0	0.343664	0.0335296	0	0.00105156	0	0.00235849	0.00151725	0.00114169	0.00118676	0	0	0.000570845	0.000961423	0.143898	0	0.00575351	0	0	0	0.000555823	0.0938289	0.0138505	0.00593378	0
control34	0.162091	0.044812	0.0111154	0.00318774	0.00388871	0.0011349	0.00811122	0.0186091	0.000233657	0.000267036	0	0.000984695	0	0	0	0	0.000383864	0.000484003	0.000317105	0.000233657	0	0	0	0	0	0.22154	0.0465143	0.00151877	0.000834488	0	0.00143532	0.0162725	0	0.00121835	0	0.000200277	0.000550762	0.00385533	0.219587	0	0.00357161	0.000233657	0	0	0.000333795	0.0837492	0.0323948	0.0127677	0
control35	0.00403744	0.000527339	0.00108764	0	0	0.000313108	0	0	0.490689	0.110576	0.115619	0.0825121	0.0152104	0	0.00100524	0.0482515	9.89e-05	0.00266965	0.000362546	0.000675653	0.00075805	0.000477901	0	0	0	0.00840447	0.0735968	0.000164794	0.000889885	0	0.000461422	0.000148314	0	0	0	0.000280149	0.00100524	0	0	0.000230711	0.00024719	0	0	0	0.000131835	0.000411984	0.00362546	0.0112719	0
control36	0.000125633	0.886246	0	0	0	0.000111674	0	0	0.0544691	0.0122702	0.0167511	0.00905956	0.00189846	0	0	0.00636543	0	0.00019543	0.000111674	0	4.19e-05	0	0	0	0	0.00147968	0.00517889	4.19e-05	0.000139593	0	0	9.77e-05	0	6.98e-05	0	0	0	0	0	0	0	0	0	0	0	0.000432737	0.00019543	0.000851515	0
control37	0.00900352	0.000510254	0.00210686	0	0	0.000674853	0	0	0.48675	0.0971294	0.119515	0.0544162	0.0130033	0	0.000790071	0.04403	0.000855911	0.0124436	0.000839451	0.000395036	0.000559634	0	0	0	0	0.0165586	0.0420384	0.0023373	0.00121803	0	0.000493795	0.00100405	8.23e-05	0.000707772	0	6.58e-05	0.00260065	0.000411496	9.88e-05	0	0.000493795	0	0.000609013	0	0.00095467	0.00976067	0.00589262	0.00849327	0
control38	0.0174216	0.000967014	0.00144285	0	0	0.000214892	0	0	0.528665	0.180248	0.088029	0.0418579	0.0292867	0	0.0153494	0.00617047	0.00026094	0.00125865	0.00116656	0.000230241	0	0	0	0	0	0.00465088	0.0341371	0.00422109	0.000368386	0.000122795	0.00027629	0.000138145	9.21e-05	0	0	0	0	0	0.0132005	0	0.000122795	0	0	7.67e-05	0	0.000598628	0.0170225	0.00283965	0
control39	0.0123725	0.00844513	0.000768988	0	0.000274639	0.000494349	0	0	0.242204	0.224256	0.363113	0.030787	0.0266399	0	0.0153935	0.000672864	0.000590473	0.0012908	0.00135946	0.000233443	0	0.000178515	0.000164783	0	0	0.00508081	0.0460157	0.000274639	0.000233443	0.000123587	0.000274639	4.12e-05	0.000178515	0	0	0	0.000398226	4.12e-05	5.49e-05	0	0.000137319	0	0	4.12e-05	0.00215591	0.000384494	0.00145558	0.00107109	0
control40	0.00666886	0.00236251	0.0020186	0	0	0.000134573	0	0	0.208499	0.249365	0.370989	0.0248512	0.0234606	0.000299052	0.0222046	0.000717725	0.000657914	0.00068782	0.00162983	0.000358862	0.000134573	0.000358862	0.000179431	0	0	0.00337929	0.0645653	0.000149526	0.000478483	0.000134573	0.000373815	0.000134573	0	0.000164479	0	0.000284099	0.000104668	0	0.000284099	0	0	0	0	0.000971919	0	8.97e-05	0.00218308	0.00106164	0
control41	0.0155311	0.00103315	0.00194773	0	0	0.000389547	0	0	0.459919	0.096218	0.0561794	0.0360077	0.0181901	6.77e-05	0.0589909	0.000694409	0.000660536	0.00216791	0.00399709	0.00245584	0.000220179	0.000287926	0.000270989	0	0	0.0175296	0.176329	0.00074522	0.0011517	0.000609725	0.000186305	0.000863777	0.000558915	0.00133801	0	0.00111783	0.00228647	0.000152431	0	0	0.00479312	8.47e-05	0.000999272	0.000491167	0.00120251	0.000287926	0.00333655	0.00638518	0
control42	0.0262623	0.000211566	0.00282087	0	0	0.00101552	0.000253879	0	0.559182	0.0876023	0.07811	0.0410296	0.0351199	8.46e-05	0.0128209	0.00433004	0.000803949	0.00603667	0.0042031	0.000620592	0.000564175	0.000634697	0	0	0.000141044	0.0197743	0.0555712	0.0022426	0.000959097	0.000310296	0.000479549	0.000126939	0.000155148	0.00102962	0	0.00203103	0.00150917	0.000169252	0.000112835	0	0.00622003	8.46e-05	0.00045134	0	0.000719323	0	0.0070945	0.00369535	0
control43	0.043743	0.00278446	0.00362879	0	0	0.00287429	0	0	0.335591	0.139133	0.128121	0.0408867	0.00560486	0	0.0072935	0.00355693	0.00204793	0.0188086	0.00925161	0.00262279	0.000449107	0.00296411	0.000359286	0	0.000556893	0.0544318	0.0593181	0.00158086	0.00145511	0	0.00468868	0.000538929	0	0.000413179	0	0.00107786	0.00264075	0.00379046	0.00111379	0	0.00639529	0	0.00208386	0.00154493	0.00228146	0.00526354	0.017084	0.0152696	0
control44	0.677002	0.00136869	0.00844253	0	0.0197173	0	0	0	0.0329706	0.00525795	0.009486	0.00455328	0.000352337	0	0	0.00300841	0	0.00899814	0.00268318	0.00166683	0.00037944	0	0.00107056	0	0	0.0282818	0.0395295	0.000433645	0.00162617	0	0.00085374	0.00548832	0	0.00158552	0.000203271	0.00208692	0.000365888	0	0.000691122	0	0	0	0.000135514	0	0.00631496	8.13e-05	0.037944	0.0403697	0
control45	0.57243	0.0016375	0.00206755	0	0.0253399	0.000363889	0	0	0.00785669	0.00211717	0.00109167	0	0	0	0.000330808	0.00372159	0.000479672	0.0207086	0.00701313	0.00234874	0.00198485	0.000893182	0.00274571	0	0	0.0785173	0.097026	0.00135631	0.00243144	0.000678157	0.00256376	0	0	0.00516061	0	0.00239836	0.00337424	0	0	0	0	0	0	0	0.00736048	0	0.018029	0.00613649	0
control46	0.0790155	0.00318611	0.00692979	0	0.0072484	0	0.000358437	0	0.358616	0.13772	0.0815246	0.0151539	0.0144371	0	0.000458003	0.0388108	0	0.0037835	0.0012147	0.000497829	0.00185193	0.000338524	0.000179219	0	0	0.0143176	0.16281	0	0.00129436	0	0.000119479	0.00171253	0	0.000477916	0	0.00117488	0.000696961	0	0	0.000238958	0.000418177	0	0	0	0.000696961	0.000418177	0.00808475	0.00796527	0
control47	0.0590595	0.000332878	0.00432741	0	0.000367918	0	0	0	0.0384561	0.0386313	0.00525597	0.265006	0.00105119	0	0.000473037	0	0.000227759	0.00101615	0.00471285	0.000718315	0.000210239	0.000630716	0	0	0	0.0568871	0.212359	0.000332878	0.056817	0.000332878	0.0127545	0.00106871	0.000157679	0.0024703	0	0.00865482	0.00320614	0	0.000245278	0	0.00481797	0	0	0	0.00148919	0.00208487	0.00613196	0.00748099	0
control48	0.997431	0	0	0	0	0	0	0	7.89e-05	0.000122756	0	0.00128894	0	0	0	0	0	0	0	0	0	0	0	0	0	0.000113988	0.000508562	0	7.89e-05	0	0	0	0	0	0	0	0	0	0	0	0	0	0	0	0	0	0	0	0
control49	0.00263072	0.00146569	0.00115251	0	0	0	0	0	0.61024	0.0472778	0.162015	0.0410267	0.0162478	0	0	0.0450229	7.52e-05	0.00220479	0.000212963	0.00050109	0.000212963	0.000125272	5.01e-05	0	0	0.00493574	0.0367299	0.000112745	0.000676471	0	0.000212963	0.000150327	0	5.01e-05	0	0	0.000125272	0	0	0	0	0	0	0	6.26e-05	5.01e-05	0.00362037	0.00522386	0
control50	0.0055272	0.00324685	0.100275	0	0	0	0.000135915	0	0.435486	0.110484	0.108656	0.0263524	0.0347489	0	0	0.0254765	0	0.0027485	0.000241626	0.000407744	0	0	0	0	0	0.00705246	0.022879	0.000724878	0.000120813	0	0.000392642	0.000906098	0	0.000528557	0	0.000453049	0.00073998	0	0.000105711	0	0	0	0	0	0	0.00937811	0.0154037	0.0027938	0
control51	9.2e-05	0	0.00366287	0	0	0	0	0	0.000386534	0.000515379	0.00020247	0.000257689	0	0	0	5.52e-05	0	0.00020247	0	0	0	0	0	0	0	0.000441753	0.0023192	0	0.000589004	0	0	0	0	0	0	0	0.286845	0	0	0.703252	0	0	0	0	0	0	0.000128845	0.000515379	0
control52	0.00799097	0.00059126	0.00146919	0	0	0	0	0	0.466379	0.0951391	0.09668	0.108738	0.0143515	0	0.00111085	0.0441833	0	0.00387007	0.000519592	0.00159461	0.000573343	0.00017917	0.000286672	0	0	0.0118969	0.0945479	0.00017917	0.000627094	0	0.000680845	0.000250838	0	0.00107502	0.00017917	0.00111085	0.000322506	0	7.17e-05	0	0	0	0	0.000322506	5.38e-05	0	0.0058051	0.00885099	0
control53	0.0070778	0.00235476	0.00321411	0	0.000433059	0	0	0	0.0992246	0.188773	0.108901	0.0188651	0.0437998	0.0153871	0.0016375	0	0.114429	0.00411406	0.00479748	0.0251174	0.0222146	0.000588689	0	0.0409985	0.0421149	0.0146157	0.0329328	0.00267278	0.00256452	0.000115031	0.0017187	0.000243595	0	0.000439825	0	0.000473658	0.00193523	0	0.000798452	0	0	0	0	0.0157254	0.00295698	0.000277428	0.0037419	0.00550796	0
control54	0.0018984	0.00020413	0.000734866	0	0	7.14e-05	6.12e-05	0	0.1038	0.243077	0.392562	0.00568501	0.127622	0.0037866	0.000102065	0	0.0358451	0.00230666	0.000949202	0.0061443	0.00510324	0	0	0.0033069	0.00370495	0.00726701	0.00936955	0.000153097	0.000857344	0	0.000336814	0	8.17e-05	0.000102065	0	0	0.000643008	0	6.12e-05	0	4.08e-05	0	7.14e-05	0.00562377	0.000847138	0.000142891	0.00134725	0.000806312	0
control55	0.0414084	0.00247917	0.00517801	0	0	0.00194568	0.000878693	0	0.00528785	0.00409534	0.00196137	0.00368737	0.00133373	0.000721784	0	0	0	0	0.0176994	0.000345201	0	0.00284006	0.00251055	0.00232226	0	0.0807613	0.00671573	0.000439347	0.000298128	0	0.00194568	0.0198961	0.000564874	0.00183584	0.000282437	0.000455038	0.00497403	0	0.000235364	0	0.000690402	0	0	0	0.0393843	0	0.0496148	0.0114387	0.554189
control56	0.113492	0.00141094	0.00484909	0	0.00107037	0.00240022	0	0	0.00835212	0.0167691	0.00392468	0.00546537	0.004395	0.0013785	0.00554646	0.000308136	0	0.000470313	0.0561295	0.00754123	0.00116767	0.0103145	0.00611408	0.00715201	0	0.350903	0.0544428	0.00171908	0.00424904	0	0.0115632	0.000973062	0	0.00556267	0	0.00132985	0.0300676	0	0	0	0	0	0	0	0.130569	0.00120011	0.0158934	0.00844942	0
control57	0.000831392	0.000247171	0.0013482	0	0	0.000374501	5.99e-05	0	0.0590288	0.470396	0.286186	0.0174892	0.0479137	0.00241928	0.000644142	0	0.0260203	0.000793942	0.000786452	0.0055501	0.00566246	0	8.24e-05	0.0055501	0.00511568	0.00459887	0.00967711	0.000456891	0.00146055	0	0.000367011	0.000277131	0	0.00013482	0	0	0	0	3.75e-05	0.00012733	0	0	0	0.00420939	0.000621672	8.24e-05	0.002629	0.00324318	0
control58	0.0573737	0.00769587	0.00164771	0	0.00493325	0.000365061	0	0	0.0791392	0.352017	0.214468	0.008426	0.0229594	0.000384794	0.000295995	0	0	0.000493325	0.0308131	0.00471619	0.000315728	0.0058607	0.00181544	0.00103598	0.000207197	0.068661	0.0108236	0.00163784	0.000572257	0	0.00460766	0.00115438	0.00019733	0.00167731	0	0.0018253	0.015224	0.000217063	0.000266396	0	0.00126291	0	0	0	0.0446361	0	0.00610737	0.00263436	0
control59	0.0103236	0.00024693	0.000465368	0	0.000873752	7.6e-05	0.00014246	0	0.12601	0.409296	0.344942	0.0102191	0.0292137	5.7e-05	0.000227935	0	9.5e-05	0.000170952	0.00628722	0.000940233	0	0.000807271	0.000721795	0.00038939	0	0.0201533	0.00865205	0.000379892	0.000550844	0	0.00122515	0.000132962	0	0.000436876	5.7e-05	0	0.00358998	0	0	0	0.00010447	0	0	6.65e-05	0.00792075	2.85e-05	0.000949731	0.00112068	0
control60	0.00786409	0.689868	0.0265757	0	0	0	0.000492411	0	0.0104999	0.00615514	0.00470687	0.000709651	0.00172344	0	0.000115861	0.000666203	0.000144827	0.00839995	0.00172344	0.000289654	0.00059379	8.69e-05	0.000868961	0	0	0.0257792	0.0689231	0	0.00130344	0	0.000680686	0	0	0.000550342	0.000231723	0.000231723	0.000724134	0	0.000115861	0	0.000275171	0	0	0	0.00386688	0.000173792	0.00244757	0.00404067	0
[truncated: 23 more columns]
