# Supplementary material for: Role of the Gut Microbiota in the Increased Infant Body Mass Index Induced by Gestational Diabetes Mellitus
Source: mSystems. 2022 Sep 26;7(5):e00465-22. doi: 10.1128/msystems.00465-22 (PMC9601173; doi:10.1128/msystems.00465-22)
Supplement: TABLE S1 [file msystems.00465-22-s0004.xlsx]

## Sheet: Supplementary table 1
Supplementary table 1.Metadata information of the study population.
	Age	mother's pre-pregnancy BMI	OGTT_FPG	OGTT_1h	OGTT_2h	delivery mode	parity	smoking status	passive.smoking	alcohol	gestataional weeks	neonatal.sex	birth.weight	infant weight at one-year-old	infant height at one-year-old	infant BMI at one-year-old	infant BMI Z-score at one-year-old
case01	29	18.7328	4.8	11.2	7.7	Cesarean	0	0	1	0	40.2857	1	3800	9.9	75.7	17.276	0.35
case02	36	17.3604	4.57	8.16	6.99	Cesarean	0	0	0	0	37.8571	1	3400	13.5	77.5	22.4766	3.47
case03	26	23.1473	4.3	9.67	6.21	Cesarean	0	0	1	0	38.4286	2	3550	9.4	74.8	16.8006	0.31
case04	32	22.8624	4.6	10.4	6.4	Cesarean	0	0	0	0	39.2857	1	3600	11.85	81	18.0613	0.89
case05	29	17.1029	4.7	11.4	9.2	Cesarean	0	0	1	0	38.2857	1	3200	10	73.6	18.4606	1.16
case06	28	31.6406	4.76	6.49	5.78	Vaginal	0	0	1	0	40.2857	1	3600	12.6	80	19.6875	1.92
case07	36	21.5645	4.7	4.9	5.3	Vaginal	0	0	0	0	39.1429	1	3500	10.6	77	17.8782	0.77
case08	26	23.8281	4.1	10.4	9.3	Cesarean	0	0	0	0	37.2857	1	3000	12.5	81.6	18.7728	1.36
case09	34	19.0311	4.4	7.33	6.3	Cesarean	0	0	0	0	36.7143	2	3150	10.3	77.3	17.2377	0.59
case10	27	17.5697	3.91	9.51	9.19	Cesarean	0	0	0	0	39	2	3050	9.9	79.6	15.6246	-0.52
case11	30	21.0938	5.7	8.5	6.4	Cesarean	0	0	1	0	39.8571	1	3880	11.08	75.5	19.4377	1.77
case12	28	30.1103	5.53	10.47	9.8	Vaginal	0	0	0	0	40.1429	2	4550	11.08	75.5	19.4377	1.9
case13	32	23.6244	4.61	8.38	7.3	Cesarean	1	0	1	0	39	2	3680	8.8	72.7	16.65	0.2
case14	30	25.4028	5.18	8.4	7.18	Cesarean	0	0	0	1	39.8571	1	3950	12.6	79.8	19.7863	1.98
case15	34	20.3125	4.5	9	8	Vaginal	1	0	0	0	38.5714	1	4500	11	79.2	17.5365	0.53
case16	36	29.0688	5.2	6.7	6.8	Cesarean	0	0	0	0	39.5714	2	3500	9.3	75	16.5333	0.12
case17	31	25.0995	4.25	7.59	6.53	Cesarean	1	0	1	0	39.8571	2	4140	10.5	78.3	17.1264	0.52
case18	24	27.0051	5.02	5.05	5.3	Cesarean	0	0	0	0	39.4286	1	3600	11.3	77	19.0589	1.54
case19	26	23.7387	4.57	8.16	6.99	Vaginal	0	0	1	1	39.2857	1	4000	11	77	18.5529	1.22
case20	29	20.83	3.8	8.7	9	Vaginal	0	0	1	0	38.5714	1	3600	9.75	72.7	18.4474	1.15
case21	22	19.6283	4.21	8.4	8.87	Cesarean	0	0	0	0	40	2	3350	9.6	74	17.531	0.78
case22	26	19.1327	3.44	5.9	5.23	Cesarean	0	0	0	0	41	2	3200	9.7	72	18.7114	1.49
case23	29	18.902	3.67	4.8	5.4	Vaginal	0	0	0	0	40.5714	2	3600	10	77	16.8663	0.35
case24	23	20.0288	4.22	5.4	5.4	Cesarean	0	0	0	0	41.2857	2	3500	9.5	75.2	16.7992	0.3
case25	22	21.7738	5.15	11.19	8.35	Cesarean	0	0	0	0	37.2857	1	3900	11.5	80	17.9688	0.83
case26	31	21.3675	4.48	9.49	5.52	Vaginal	2	0	1	0	38.2857	1	3100	11.5	82	17.1029	0.23
case27	28	20.9042	3.24	6.68	5.02	Cesarean	0	0	0	0	38.1429	1	3300	11.4	79.5	18.0373	0.88
case28	28	27.3438	4.5	6.24	3.99	Cesarean	0	0	0	0	38.8571	1	3600	11.2	79.8	17.5878	0.57
case29	28	17.2635	5.65	7.7	6.74	Cesarean	0	0	1	0	39.7143	1	3850	12.2	79	19.5481	1.84
case30	27	18.75	6.22	10.45	7.66	Cesarean	1	0	1	0	40.5714	2	3700	10.8	78.6	17.4815	0.75
case31	27	22.0386	3.91	6.54	5.87	Cesarean	0	0	0	0	38.8571	2	2650	10.2	76	17.6593	0.86
case32	26	20.6905	3.97	5.26	6.37	Cesarean	0	0	0	0	40.1429	2	3500	10	75.5	17.5431	0.79
case33	34	24.6094	3.79	7.01	8.12	Cesarean	1	0	1	0	39.1429	1	3300	10.3	73.5	19.0661	1.54
case34	25	18.026	5.12	4.82	5.92	Cesarean	0	0	0	0	38.5714	1	3300	10.6	76.6	18.0654	0.9
case35	29	22.0604	4.57	8.16	6.99	Vaginal	1	0	0	0	39.4286	1	3350	10.5	76	18.1787	0.97
case36	34	17.301	4.32	10.45	8.44	Cesarean	0	0	0	0	39.1429	1	3750	10.3	77.5	17.1488	0.26
case37	33	22.0317	4.59	8	7.09	Cesarean	0	0	0	0	39.2857	1	3450	10.3	79.3	16.3791	-0.31
case38	30	19.5312	3.95	8.97	6.77	Vaginal	0	0	0	0	41	1	3950	11	78	18.0802	0.91
case39	27	18.4265	3.86	9.21	5.1	Cesarean	0	0	0	0	39.8571	2	3600	10.3	76.6	17.5541	0.79
case40	34	24.0882	2.97	6.64	6.44	Cesarean	0	0	0	0	39.2857	2	3500	9.8	76.1	16.9222	0.39
case41	28	21.2585	3.91	9.14	8.06	Vaginal	0	0	0	0	39.2	2	3500	9.5	75	16.8889	0.36
case42	27	23.7954	4.04	5.04	5.15	Cesarean	0	0	0	0	40.4286	2	3900	9.7	75	17.2444	0.6
case43	28	22.6562	4.73	11.02	8.42	Cesarean	0	0	1	0	39.2857	1	3650	8.8	74	16.0701	-0.56
case44	35	21.0772	3.99	5.86	5.22	Cesarean	0	0	0	0	38.8571	1	3000	9.5	75	16.8889	0.07
case45	25	21.2183	4.32	9.88	9.14	Cesarean	0	0	1	0	37.2857	1	3400	10	75	17.7778	0.7
case46	26	30.2457	4.24	6.35	5.61	Vaginal	0	1	1	1	39.7143	2	3000	9	74	16.4354	0.06
case47	26	18.75	3.64	6.39	8.22	Cesarean	0	0	0	0	37.8571	1	3300	9.6	78	15.7791	-0.79
case48	33	19.6072	6.91	12.38	10.67	Vaginal	1	0	0	0	39.2	1	2850	9.5	73	17.827	0.74
case49	21	22.3214	4.47	4.71	5.63	Cesarean	1	0	0	0	41.5714	1	3500	12.5	77	21.0828	2.71
case50	28	21.08	4.39	10.24	10.4	Vaginal	1	0	0	0	39.4286	2	3150	8.6	71.3	16.9168	0.38
case51	31	27.9904	4.8	8.3	6.97	Cesarean	0	0	0	0	38.8571	1	3400	11	78	18.0802	0.91
case52	27	17.9418	5.26	10.54	7.11	Cesarean	0	0	1	0	38.8571	2	3450	10.7	76.5	18.2836	1.24
case53	31	22.0386	3.81	6.56	4.28	Cesarean	0	0	0	0	40.4286	2	3550	9.85	76.2	16.9639	0.41
case54	29	26.3465	4.73	10.28	6.82	Vaginal	0	0	0	0	34	1	2350	10.1	75	17.9556	0.82
case55	31	19.2277	4.02	7.4	8.59	Cesarean	0	0	0	0	38.4286	2	2750	10.2	74	18.6267	1.44
case56	25	20.7031	4.11	10.1	8.83	Cesarean	1	0	0	0	39.8571	2	3100	10.2	79.2	16.2611	-0.06
case57	28	19.7133	5.07	7.26	5.57	Cesarean	1	0	1	0	41.1429	2	4000	11	79.8	17.2738	0.62
case58	27	19.563	5.28	9.82	6.8	Cesarean	0	0	0	0	39.2	1	3600	9.5	75	16.8889	0.07
case59	35	24.7676	4.12	6.28	4.77	Vaginal	1	0	0	0	39.2	1	3200	10.3	76.5	17.6001	0.58
case60	27	19.1467	5.36	3.46	4.82	Cesarean	0	0	1	0	39.7143	1	3200	9.5	77	16.0229	-0.59
control01	25	17.7832	4.3	7.9	7.08	Cesarean	0	0	0	0	36.2857	2	2830	9.8	74.3	17.752	0.92
control02	26	22.8928	4.36	8.7	7.84	Vaginal	0	0	1	0	39.1429	1	3361	10.14	76.9	17.1469	0.26
control03	26	20.0288	4.55	8.63	6.79	Cesarean	0	0	0	0	38.8571	2	2930	11.5	79	18.4265	1.33
control04	36	31.5556	4.56	9.59	8.35	Vaginal	1	0	0	0	38.4286	2	2960	8.28	71.3	16.2874	-0.05
control05	30	19.9219	4.18	6.22	5.28	Vaginal	0	0	0	0	39.8571	1	4250	9.2	79	14.7412	-1.67
control06	25	22.6562	4.7	5.2	6.8	Cesarean	0	1	0	0	37.7143	2	3200	10.45	78.5	16.9581	0.41
control07	30	14.9116	4.2	7.5	6.6	Cesarean	0	0	0	0	38.7143	1	3350	11.1	77.5	18.4807	1.17
control08	24	21.2585	4.1	5.8	5.6	Cesarean	0	0	1	0	39.4286	2	3200	10.05	76.4	17.2179	0.58
control09	27	25.2826	5	4.8	7.2	Cesarean	0	0	0	0	39.4286	1	3600	11.2	77	18.8902	1.43
control10	28	21.6713	4.27	5.8	5.25	Cesarean	0	0	0	0	40.7143	1	3850	11.55	78	18.9842	1.49
control11	26	19.9792	4.26	4.96	6.13	Cesarean	0	0	1	0	38.5714	2	3250	10.1	77	17.0349	0.46
control12	28	20.3125	3.9	7.1	6	Vaginal	0	0	1	0	39.2	1	3361	10.25	79.2	16.3408	-0.34
control13	32	16.6525	4.2	8.3	5.9	Vaginal	1	0	0	0	38.1429	2	3100	10.2	90.5	12.4538	-3.24
control14	27	22.3133	3.43	7.96	6.94	Cesarean	0	0	0	0	39.2857	1	3200	9.2	75	16.3556	-0.33
control15	26	20.1951	3.68	5.27	6.15	Cesarean	0	0	1	0	39.5714	2	3600	11	77	18.5529	1.4
control16	24	21.1073	3.96	6.09	5.85	Vaginal	0	0	0	0	39.1429	2	3650	9.2	72.7	17.4068	0.7
control17	26	20.5499	3.55	4.63	4.68	Vaginal	0	0	0	0	39.4286	2	2900	9.1	74.3	16.484	0.09
control18	24	22.0581	3.72	6.66	5.38	Cesarean	1	0	1	1	38.2857	1	3361	8.9	74.7	15.9496	-0.65
control19	27	23.1247	3.91	6.13	4.79	Cesarean	0	0	1	1	39.8571	1	3650	10.4	78.5	16.877	0.06
control20	26	18.8271	4.65	4.88	6.42	Cesarean	0	0	0	0	41	1	3700	10.5	78.5	17.0392	0.18
control21	26	21.2585	4.17	5.95	7.95	Vaginal	1	0	1	0	38.4286	1	3300	10.6	78.5	17.2015	0.3
control22	28	20.1348	3.61	4.84	6.07	Cesarean	1	0	0	0	39.2857	1	3200	9	77	15.1796	-1.29
control23	28	22.6562	3.76	5.64	5.01	Cesarean	0	0	0	0	38.8571	1	4150	13	82.8	18.9619	1.48
control24	27	18.0662	3.31	6.2	6.23	Cesarean	1	0	0	0	39.1429	2	3300	9.8	73.6	18.0913	1.13
control25	26	19.433	4.49	8.82	4.66	Cesarean	0	0	0	1	39.5714	1	3361	10.15	74.8	18.1411	0.95
control26	24	23.3067	4.23	5.06	4.74	Cesarean	1	0	0	0	39.5714	2	3300	9.45	73	17.7332	0.91
control27	34	18.0662	4.16	5.31	4.94	Cesarean	0	0	0	0	39.2857	2	3050	9.4	76.8	15.937	-0.29
control28	27	18.5901	3.81	7.1	3.29	Cesarean	0	0	1	0	39.2857	1	3150	10	78	16.4366	-0.27
control29	27	19.5717	4.51	6.44	5.82	Cesarean	1	0	0	0	38.4286	1	3050	10.1	76	17.4861	0.5
control30	31	19.6283	3.57	6.85	6.98	Vaginal	0	0	0	0	40.4286	1	3550	10.1	77	17.0349	0.18
control31	29	22.0386	3.86	5.49	4.63	Vaginal	0	0	0	0	38.7143	1	3150	10.2	76.6	17.3837	0.43
control32	43	23.7118	3.64	4.99	4.26	Cesarean	0	0	1	0	38	1	3650	11.2	78.5	18.1752	0.97
control33	24	16.1843	3.88	5.72	5.3	Cesarean	1	0	1	0	38.5714	2	2750	9.8	71.8	19.0098	1.66
control34	35	20.202	4.54	6.14	7.5	Cesarean	0	0	0	0	39.2	2	3500	9.2	73.5	17.0299	0.46
control35	24	18.902	5	6.9	5.62	Cesarean	1	0	1	0	38.7143	1	3500	8.5	78	13.9711	-2.39
control36	32	22.0386	4.01	4.61	5.35	Cesarean	0	0	0	0	40.2857	1	3350	12.1	82	17.9952	0.85
control37	26	19.9573	3.89	6.56	6.24	Vaginal	0	0	1	0	38	1	2900	10	79	16.0231	-0.59
control38	33	21.4844	3.58	9.18	7.59	Cesarean	0	0	1	0	39.4286	1	3650	10.6	76	18.3518	1.09
control39	28	20.1348	3.78	7.89	5.73	Cesarean	0	0	0	0	41	1	3400	9.8	73	18.3899	1.11
control40	33	23.1834	4.03	9.75	5.9	Cesarean	0	0	0	0	40.4286	1	3361	10	77	16.8663	0.05
control41	28	18.75	4	3.25	3.32	Vaginal	0	0	1	0	39.2	1	3361	9.1	75.3	16.0491	-0.57
control42	27	18.0697	4.21	7.62	5.39	Cesarean	0	0	0	0	36.5714	1	3400	10	74	18.2615	1.03
control43	25	25.3902	3.42	5.96	4.97	Cesarean	0	0	0	0	40.4286	2	3400	10.1	76	17.4861	0.75
control44	32	22.8624	4.18	5.36	6.81	Cesarean	0	0	0	0	39.2857	1	3500	8.5	75	15.1111	-1.35
control45	23	20.7008	4.51	8.69	7.57	Cesarean	0	0	1	0	41	2	3700	8.9	74	16.2527	-0.07
control46	33	21.0962	3.65	6.86	6.87	Cesarean	0	0	0	0	38.5714	2	2650	9.8	74.8	17.5155	0.77
control47	28	22.231	4.21	8.88	6.66	Cesarean	1	0	1	0	39.2	1	3500	9.5	76.5	16.2331	-0.43
control48	34	20.1348	3.99	6.57	6.89	Cesarean	0	0	0	0	38.7143	1	3400	11	77	18.5529	1.22
control49	34	21.6128	4.13	8.36	5.87	Vaginal	0	0	1	0	40.7143	1	3750	10.75	78.4	17.4895	0.5
control50	31	19.1953	4.07	6.07	5.78	Cesarean	0	0	0	0	38.8571	2	3100	10.2	76.5	17.4292	0.72
control51	26	23.4375	4.17	5.51	5.51	Vaginal	0	0	0	1	39.4286	1	2950	10	78	16.4366	-0.27
control52	26	20.9572	4.12	8.34	5.54	Cesarean	0	0	0	0	38.1429	1	3000	12.6	81	19.2044	1.63
control53	26	20.3244	3.61	5.05	4.62	Cesarean	0	0	1	0	40.7143	2	3700	10.4	79	16.664	0.21
control54	27	17.6254	3.98	6.05	4.89	Cesarean	0	0	1	0	40.2857	1	3400	9.85	76	17.0533	0.19
control55	32	21.0938	3.6	3.79	4.52	Cesarean	1	0	0	0	39.8571	2	3300	9.6	76.5	16.4039	0.03
control56	25	20.7612	4.21	4.75	6.14	Cesarean	0	0	0	0	39.1429	1	4400	10.8	77	18.2156	1
control57	26	23.8281	4.31	8.98	5.33	Cesarean	0	0	0	0	39.2	2	2900	9	75	16	-0.25
control58	38	26.6667	3.93	6.44	4.93	Vaginal	0	0	0	0	38.4286	2	3500	10	78	16.4366	0.06
control59	30	19.487	4.19	7.44	5.17	Cesarean	1	0	0	0	39.2857	2	3600	10	75.5	17.5431	0.79
control60	30	20.5761	3.76	7.13	6.5	Vaginal	0	0	1	0	39.2	1	3250	10	74	18.2615	1.03
