# Supplementary material for: Role of the Gut Microbiota in the Increased Infant Body Mass Index Induced by Gestational Diabetes Mellitus
Source: mSystems. 2022 Sep 26;7(5):e00465-22. doi: 10.1128/msystems.00465-22 (PMC9601173; doi:10.1128/msystems.00465-22)
Supplement: TABLE S2 [file msystems.00465-22-s0005.xlsx]

## Sheet: Supplementary table 2
Supplementary table 2.Bacteria composition in meconium samples
	d__Bacteria;p__Proteobacteria;c__Gammaproteobacteria;o__Enterobacterales;f__Enterobacteriaceae;g__Escherichia-Shigella	d__Bacteria;p__Proteobacteria;c__Gammaproteobacteria;o__Xanthomonadales;f__Xanthomonadaceae;g__Vulcaniibacterium	d__Bacteria;p__Firmicutes;c__Bacilli;o__Bacillales;f__Bacillaceae;g__Anoxybacillus	d__Bacteria;p__Firmicutes;c__Bacilli;o__Lactobacillales;f__Enterococcaceae;g__Enterococcus	d__Bacteria;p__Firmicutes;c__Bacilli;o__Bacillales;f__Planococcaceae;g__Sporosarcina	d__Bacteria;p__Proteobacteria;c__Gammaproteobacteria;o__Enterobacterales;f__Enterobacteriaceae;__	d__Bacteria;p__Firmicutes;c__Bacilli;o__Lactobacillales;f__Streptococcaceae;g__Streptococcus	d__Bacteria;p__Proteobacteria;c__Gammaproteobacteria;o__Pseudomonadales;f__Moraxellaceae;g__Acinetobacter	d__Bacteria;p__Firmicutes;c__Bacilli;o__Brevibacillales;f__Brevibacillaceae;g__Brevibacillus	d__Bacteria;p__Firmicutes;c__Bacilli;o__Staphylococcales;f__Staphylococcaceae;g__Staphylococcus	d__Bacteria;p__Proteobacteria;c__Gammaproteobacteria;o__Pseudomonadales;f__Pseudomonadaceae;g__Pseudomonas	d__Bacteria;p__Proteobacteria;c__Gammaproteobacteria;o__Burkholderiales;f__Burkholderiaceae;g__Ralstonia	d__Bacteria;p__Proteobacteria;c__Gammaproteobacteria;o__Burkholderiales;f__Oxalobacteraceae;g__Massilia	d__Bacteria;p__Bacteroidota;c__Bacteroidia;o__Bacteroidales;f__Bacteroidaceae;g__Bacteroides	d__Bacteria;p__Firmicutes;c__Bacilli;o__Bacillales;f__Bacillaceae;g__Bacillus	d__Bacteria;p__Firmicutes;c__Bacilli;o__Lactobacillales;f__Lactobacillaceae;g__Lactobacillus	d__Bacteria;p__Firmicutes;c__Bacilli;o__Bacillales;f__Bacillaceae;g__Aeribacillus	d__Bacteria;p__Actinobacteriota;c__Actinobacteria;o__Propionibacteriales;f__Propionibacteriaceae;g__Cutibacterium	d__Bacteria;p__Proteobacteria;c__Gammaproteobacteria;o__Burkholderiales;f__Burkholderiaceae;g__Cupriavidus	d__Bacteria;p__Proteobacteria;c__Gammaproteobacteria;o__Burkholderiales;f__Methylophilaceae;g__Methylobacillus	d__Bacteria;p__Firmicutes;c__Bacilli;o__Lactobacillales;f__Carnobacteriaceae;g__Atopostipes	d__Bacteria;p__Proteobacteria;c__Gammaproteobacteria;o__Enterobacterales;f__Enterobacteriaceae;g__Enterobacter	d__Bacteria;p__Cyanobacteria;c__Cyanobacteriia;o__Chloroplast;f__Chloroplast;g__Chloroplast	d__Bacteria;p__Firmicutes;c__Bacilli;o__Paenibacillales;f__Paenibacillaceae;g__Paenibacillus	d__Bacteria;p__Proteobacteria;c__Alphaproteobacteria;o__Caulobacterales;f__Caulobacteraceae;__	d__Bacteria;p__Bacteroidota;c__Bacteroidia;o__Bacteroidales;f__Tannerellaceae;g__Parabacteroides	d__Bacteria;p__Proteobacteria;c__Alphaproteobacteria;o__Rickettsiales;f__Rickettsiaceae;g__Rickettsia	d__Bacteria;p__Proteobacteria;c__Gammaproteobacteria;o__Xanthomonadales;f__Xanthomonadaceae;g__Stenotrophomonas	d__Bacteria;p__Proteobacteria;c__Gammaproteobacteria;o__Burkholderiales;f__Comamonadaceae;g__Comamonas	d__Bacteria;p__Proteobacteria;c__Gammaproteobacteria;o__Pseudomonadales;f__Moraxellaceae;g__Enhydrobacter	d__Bacteria;p__Firmicutes;c__Clostridia;o__Lachnospirales;f__Lachnospiraceae;__	d__Bacteria;p__Firmicutes;c__Bacilli;o__Lactobacillales;f__Aerococcaceae;g__Aerococcus	d__Bacteria;p__Firmicutes;c__Bacilli;o__Bacillales;f__Sporolactobacillaceae;g__uncultured	d__Bacteria;p__Firmicutes;c__Bacilli;o__Bacillales;f__Planococcaceae;g__Lysinibacillus	d__Bacteria;p__Proteobacteria;c__Gammaproteobacteria;o__Burkholderiales;f__Comamonadaceae;g__Curvibacter	d__Bacteria;p__Bacteroidota;c__Bacteroidia;o__Flavobacteriales;f__Weeksellaceae;g__Chryseobacterium	d__Bacteria;p__Proteobacteria;c__Gammaproteobacteria;o__Enterobacterales;f__Yersiniaceae;g__Serratia	d__Bacteria;p__Proteobacteria;c__Gammaproteobacteria;o__Alteromonadales;f__Shewanellaceae;g__Shewanella	d__Bacteria;p__Firmicutes;c__Bacilli;o__Lactobacillales;f__Carnobacteriaceae;g__Carnobacterium	d__Bacteria;p__Proteobacteria;c__Alphaproteobacteria;o__Rhizobiales;f__Beijerinckiaceae;g__Methylobacterium-Methylorubrum	d__Bacteria;p__Proteobacteria;c__Gammaproteobacteria;o__Burkholderiales;f__Rhodocyclaceae;g__Methyloversatilis	d__Bacteria;p__Proteobacteria;c__Gammaproteobacteria;o__Pseudomonadales;f__Moraxellaceae;g__Psychrobacter	d__Bacteria;p__Actinobacteriota;c__Actinobacteria;o__Corynebacteriales;f__Corynebacteriaceae;g__Corynebacterium	d__Bacteria;p__Actinobacteriota;c__Actinobacteria;o__Micrococcales;f__Micrococcaceae;g__Rothia	d__Bacteria;p__Actinobacteriota;c__Actinobacteria;__;__;__	d__Bacteria;p__Proteobacteria;c__Alphaproteobacteria;o__Sphingomonadales;f__Sphingomonadaceae;__	d__Bacteria;p__Proteobacteria;c__Gammaproteobacteria;o__Burkholderiales;f__Alcaligenaceae;g__Achromobacter	d__Bacteria;p__Firmicutes;c__Bacilli;o__Lactobacillales;f__Vagococcaceae;g__Vagococcus	d__Bacteria;p__Bacteroidota;c__Bacteroidia;o__Flavobacteriales;f__Weeksellaceae;g__Empedobacter
case01	200	79	79	22	0	10	39	2325	0	49745	318	3702	13	85	114	71	0	74	256	0	0	11	11	43	0	14	0	55	19	6	0	0	0	0	7361	8	0	12	0	0	0	0	32	0	127	0	4	0	0
case02	1255	5712	422	1399	15	690	368	16157	29	233	1122	1701	2604	0	1178	327	0	0	1044	10571	0	0	0	15	0	0	0	175	84	231	0	3	0	0	0	0	46	21	0	0	0	52	0	0	0	0	0	0	0
case03	2268	1971	687	1039	0	1345	2276	4672	154	1321	3287	6314	594	0	731	2052	0	0	720	9292	0	0	0	285	0	0	0	77	722	518	0	80	72	0	0	0	289	0	163	0	0	164	0	0	0	0	0	0	0
case04	57	24	0	0	339977	0	9	144	0	0	142	35	0	0	0	0	0	51	0	0	0	0	0	0	36	3	0	74	22	8	0	13	0	0	0	33	0	0	0	0	0	0	0	0	49	93	0	0	0
case05	129	12360	51398	32	14	85	262	5768	841	24	746	0	1418	26	2735	6	660	42	525	0	4	0	16	21	174	161	0	69	0	10	14	0	0	17	0	128	0	79	38	57	31	38	51	0	158	96	11	0	0
case06	271	4333	19149	1912	8	818	6526	18588	748	3907	1834	0	314	2	497	0	7248	84	529	0	0	0	10	16	226	264	0	177	0	10	6	39	0	8	0	118	25	609	94	75	6	173	56	0	114	226	34	0	0
case07	7852	9257	17493	168	27	122	267	9057	1513	5798	1556	0	53469	8	5800	0	979	1275	1785	0	0	0	294	49	537	30	0	154	15	49	0	16	0	9	0	268	0	302	227	297	35	96	561	0	521	425	35	3	0
case08	52135	1047	2061	187	0	601	1040	4347	75	701	7948	0	15445	17776	3544	43	199	1166	637	0	79	0	21	42	644	3131	0	447	95	69	12301	60	0	250	0	226	69	3333	339	105	84	289	489	15	679	314	110	0	0
case09	92756	24	78	0	0	0	6	143	0	7	41	0	68	4520	0	11	5	3	16	0	0	0	0	0	9	12	0	5	0	0	0	0	0	0	0	0	0	4	3	0	0	0	0	0	0	0	0	0	0
case10	378	28	1517	139856	0	136	5925	810	3	1516	1182	0	65	32	1866	13	0	301	28	0	2	139	6	0	80	14	0	41	9	1196	9	0	0	56	0	10	0	248	26	0	0	12	47	0	39	24	25	0	0
case11	153	29	16	23017	0	0	27	107944	0	381	73	0	12	0	11	0	4	33	3	0	0	24	0	0	6	0	0	8	0	0	0	8	0	0	0	14	0	14	9	12	0	0	16	0	40	18	0	0	0
case12	116	664	416	19897	0	13	77920	1110	25	54	363	0	239	0	396	16	127	19	19	0	0	31	0	0	116	0	0	23	0	0	0	0	0	0	0	34	0	16	0	0	0	4	9	9736	108	11	0	0	0
case13	145000	13	17	0	0	19	0	87	0	32	11	0	0	2	7	148	7	25	0	0	0	0	0	0	0	0	0	0	0	0	0	0	0	0	0	0	0	0	0	0	0	0	6	0	0	0	0	0	0
case14	256	208	146	98161	0	0	66	4760	0	60	202	0	129	0	172	40	20	57	13	0	0	23	3	0	50	0	0	0	0	9	0	3	0	0	0	16	0	40	0	26	0	0	12	0	47	33	2	0	0
case15	1211	27639	13406	208	4	132	77	18299	227	142	8805	0	1932	2030	8188	2	1035	412	106	1224	5	0	12	3	5872	37	0	331	36	44	7	5	0	38	0	403	0	269	29	313	750	94	127	0	374	231	49	0	0
case16	649	26357	89	15	0	0	13	5409	31	109	7829	141	241	0	903	19	505	546	16700	85	0	35	141	104	718	0	0	1116	807	125	0	238	0	0	36	289	87	22	0	979	41	0	233	0	542	3492	0	0	0
case17	663	35100	19907	114	13	254	1068	10706	1747	98	7467	0	2867	328	17949	18	3102	323	153	28	11	0	14	22	2753	0	3	292	154	22	0	0	0	27	10	838	6	134	44	164	39	41	144	7	936	430	9	0	0
case18	711	32246	15251	134	0	79	33	24331	606	39	9991	0	2536	1112	8610	5	790	135	136	214	6	0	18	5	7458	30	0	383	5	66	7	15	0	22	0	236	0	192	63	1156	418	48	46	0	425	191	0	0	0
case19	367	283	181	43781	0	0	36054	10611	3	2201	37813	0	0	0	21	0	0	30	181	0	0	0	358	20	22	0	0	11	7	7	0	7	3	0	6	6	0	5	0	98	0	0	30	0	0	57	4	0	0
case20	24	324	138	109649	0	109	3397	371	14	97835	64	0	0	20	124	0	12	50	861	0	0	0	12	25	25	0	0	0	43	20	0	3	0	0	0	11	11	16	0	233	6	19	57	0	37	56	0	0	0
case21	502	22401	4803	39	0	0	37	4668	11293	36	511	594	40	24	2192	48	1314	244	21	0	6	0	23	5138	0	6	0	22	69	6	12	48	0	0	1339	277	9	48	11	0	10	66	54	0	722	0	0	0	0
case22	598	49468	1072	8	25	6	53	5436	2704	16	529	507	12	62	1496	106	1370	140	3553	0	0	0	21	247	0	0	0	0	131	0	8	2	0	0	3373	8	0	108	0	0	0	13	64	0	51	0	0	0	0
case23	8	11	8	0	0	0	54395	9	0	0	18	4	0	0	0	0	0	8	0	0	0	0	8	0	0	0	0	0	0	0	0	0	0	0	62	0	0	0	0	0	0	0	0	0	5	0	0	0	0
case24	785	22715	3381	79	0	40	31	598	11024	44	633	232	118	22	1879	43	678	120	78	0	19	0	89	242	0	0	0	59	80	0	0	4	0	0	1046	42	0	50	14	0	5	45	30	0	126	0	0	0	0
case25	65964	0	3	0	0	16	0	34	19	0	60	44	0	0	0	0	0	0	0	0	0	0	0	0	0	0	0	0	0	0	0	0	0	0	0	0	0	3	0	0	0	0	0	0	0	0	0	0	0
case26	374	182	104	0	0	3410	102	14579	10032	6	14319	3418	1172	0	1797	0	0	0	67	0	5	0	0	80	0	0	0	46	0	5	0	7	0	0	0	0	212	55	0	0	1459	67	0	0	0	0	0	0	0
case27	416	11	121	9	0	1295	15	21746	18335	74	5417	550	61	0	469	16	0	0	19	0	0	0	0	17	0	0	0	105	144	91	0	169	0	0	0	0	389	0	39	0	0	60	9	0	0	0	0	0	0
case28	60394	17	30	0	0	809	73	16633	18285	57	3983	121	17	0	149	14	0	0	4	0	0	0	0	10	0	0	0	47	31	65	0	27	0	0	0	0	323	0	23	0	0	14	0	0	0	0	9	0	0
case29	17800	0	0	6	0	5	0	9	0	0	18	0	0	140123	0	0	0	0	0	0	0	0	0	0	0	20268	0	0	0	0	0	0	0	0	0	0	0	0	0	0	0	0	0	0	0	0	0	0	0
case30	5319	36	586	0	0	8498	148	1696	793	435	37072	5725	12	5	796	1718	0	6	0	0	101	0	0	352	40	0	0	182	128	730	3	46	0	51	0	0	938	235	166	0	0	243	0	0	0	0	0	0	0
case31	3611	268	3843	24	0	1682	68	16196	4293	55	8572	1656	726	0	9268	1153	24	0	0	0	0	0	0	59	0	0	0	28	10043	143	0	128	0	12	0	0	77	74	17	0	92	71	0	0	0	0	0	0	0
case32	132284	0	46	5	0	76	0	205	24	0	467	128	0	0	51	59	0	0	0	0	0	0	0	0	0	0	0	30	13	20	0	9	0	0	0	0	5	10	0	0	33	9	0	0	0	0	0	0	0
case33	13362	0	73	662	38	230	1781	1195	0	485	22316	69	88	65	153	5632	0	1966	55	0	0	0	3775	0	479	70	0	818	147	294	44	0	159	0	0	252	1271	58	0	352	0	23	274	96	734	1399	1406	0	0
case34	12991	0	85	878	0	955	2246	2750	0	596	25689	0	129	116	723	3860	0	1257	77	0	115	0	3005	51	596	0	0	2809	56	90	199	0	668	0	65	39	2284	0	0	573	105	54	103	0	1229	1403	1261	0	0
case35	8401	0	3	179	0	120	441	440	0	220	1429	109	0	0	155	1530	0	4411	79	0	0	0	1818	0	175	0	0	16339	156	0	257	0	4	0	0	355	8034	0	0	375	0	11	1132	0	812	310	966	0	0
case36	282	0	6	0	0	0	63333	49	0	10	277	0	0	0	0	97	0	19	0	0	0	0	46	0	7	0	0	7	5	6	0	0	0	0	0	0	21	0	0	11	0	0	10	0	0	30	18	0	0
case37	10639	0	62	0	0	445	810	1194	0	327	16022	0	0	162	69	2487	0	4408	47	0	260	0	2346	0	667	2	0	342	49	200	0	0	54	85	0	82	65	0	0	171	0	0	681	0	1039	261	333	0	0
case38	39219	0	0	3	0	191	38144	26	0	10	303	0	0	0	0	33	0	14	0	0	0	0	68	0	0	0	0	26	0	8	0	0	6	0	0	0	30	0	0	11	0	0	7	0	0	0	8	0	0
case39	7377	0	33	18	0	85	632	7289	0	603	8355	46	0	308	38	5310	0	458	0	0	20	29	20057	0	153	26	0	107	58	182	264	26	291	0	0	42	313	0	0	176	0	109	146	0	330	112	220	0	0
case40	1348	0	69	0	0	0	13075	1208	12	141	1664	20	54	4	9	897	0	177	0	0	0	0	404	14	92	0	0	22	44	30	618	0	96	0	0	24	121	0	0	144	16	0	746	2011	198	114	21	0	0
case41	235	0	0	0	0	0	44	58	0	65245	288	0	0	0	0	180	0	26	0	0	0	0	92	0	0	0	0	0	0	8	0	0	0	0	0	0	0	0	0	26	0	0	117	0	0	15	0	0	0
case42	9152	0	27	4	0	57	1956	1712	40	355	22743	107	15	44	154	11216	0	954	4	0	41	0	4544	3	242	0	0	261	60	43	64	0	125	0	0	70	830	0	0	584	84	0	275	184	273	903	209	0	0
case43	152	21556	7636	0	0	0	15	12695	7212	24	505	0	7	3	952	2	3498	150	7281	0	21	0	8	306	33	0	0	0	236	16	24	0	0	0	0	9	160	22	0	48	0	0	39	0	75	67	17	0	0
case44	1095	14451	38128	5	0	26	18	2216	16465	32	274	6	23	53	1709	35	756	39	665	0	24	0	6	30	15	5	0	14	59	0	0	9	0	0	0	21	9	95	0	16	12	31	29	0	70	36	15	3	4
case45	237	1752	1438	0	0	11	55	9194	115	107	1633	0	1918	35	22055	9	50	166	133	0	0	0	12	0	347	0	0	436	28	0	112	13	0	0	12	1231	0	91	23	83	0	83	123	0	281	631	0	0	0
case46	391	9769	3355	12	0	92	22	13735	4506	1367	1420	0	133	80	714	2587	483	178	7	0	11	0	11	1770	104	0	0	94	377	10	9	92	0	0	0	1124	0	183	40	52	0	79	53	0	740	27	0	0	0
case47	7115	32870	19025	108	0	31	136	2872	12145	386	797	0	25	4	2404	41	2510	632	15	0	0	14	15	5942	73	0	0	66	151	63	13	46	0	0	0	349	0	57	0	23	41	26	313	0	361	56	0	0	19
case48	605	10087	3929	62	17	381	899	10944	1149	1253	4581	0	1149	39	10414	13	162	542	111	418	0	0	26	16	1118	0	11	599	42	106	5206	110	0	0	0	859	6	790	119	1137	388	132	351	22	850	520	36	0	3
case49	509	37890	8938	11	0	91	144	2050	13045	66	622	0	78	18	2720	0	1316	234	6	0	3	33	142	4864	26	0	0	27	179	29	16	9	0	0	0	266	10	33	12	45	0	25	70	24	331	82	0	0	0
case50	393	12495	8168	35	0	417	130	17062	3882	558	5291	0	1692	197	10777	12	464	628	146	731	0	0	34	17	1268	0	0	714	68	126	637	316	0	4	0	1672	0	1104	277	1491	731	515	295	0	1393	726	9	0	14
case51	377	5075	9585	393	4026	126	191	3203	3838	1334	1259	0	145	652	806	221	3100	474	110	0	36878	24	866	0	86	148	0	136	728	56	625	6696	0	5239	0	121	0	883	25	120	19	5479	2962	0	362	132	0	5697	4234
case52	53207	202	409	6	0	0	16	925	35	8	132	0	221	348	2748	0	16	7	8	0	0	0	0	0	38	0	0	22	0	0	0	0	0	0	0	50	0	5	0	0	0	0	0	0	0	63	0	0	0
case53	10350	26	102	0	0	0	19	2	35	16	0	0	0	70881	0	35	37	0	0	0	3	0	0	0	0	364	0	0	0	0	0	0	0	0	0	0	0	0	0	0	0	0	0	0	0	0	0	0	0
case54	345	22464	13130	0	239	59	23	737	1461	101	715	0	97	87	758	0	10131	185	25	0	1371	0	12	8	26	0	0	52	211	29	62	215	0	292	0	45	0	59	0	43	0	193	179	0	124	29	0	399	73
case55	1467	11409	50535	20	0	321	48	1547	16649	31	1730	0	71	1018	776	0	2570	122	16	0	5	0	19	0	71	22	0	152	0	16	0	15	0	31	0	79	7	583	105	36	0	101	100	0	123	101	0	0	5
case56	31232	6974	6886	144	604	290	241	2085	4405	216	5731	0	412	878	174	0	1808	1319	79	0	4682	76	0	32	180	0	0	77	2590	86	257	431	0	653	0	83	41	730	95	209	0	502	620	0	557	172	0	505	565
case57	76402	129	117	0	0	5	9	165	75	18	187	0	0	37	28	0	24	24	0	0	4	0	14	10	7	0	0	13	36	0	0	4	0	0	11	21	0	30	10	0	0	11	17	0	65	38	0	0	0
case58	69022	917	872	0	0	0	932	410	585	6	273	0	0	130	96	0	293	37	0	0	3	0	0	46	9	0	0	0	116	4	5	5	0	0	0	36	0	0	0	0	0	0	0	0	67	0	0	0	0
case59	108700	5349	2643	0	0	20	0	1042	4362	42	655	0	80	156	988	0	1770	168	0	0	8	0	0	805	12	0	0	28	314	0	0	0	0	11	0	120	0	8	0	0	0	29	18	0	85	27	0	0	0
case60	3301	13146	10831	0	0	39	115	3479	5670	232	3532	0	158	2807	711	0	2088	581	41	0	0	0	32	962	132	42	0	44	1560	72	142	8	0	0	0	249	0	80	92	38	0	29	172	30	503	31	0	0	0
control01	253	21565	573	156	0	1539	159	11321	11	93	2110	3105	657	0	2897	91	0	0	2795	13067	0	0	0	79	0	0	0	313	248	265	5	0	0	0	0	0	47	14	24	0	0	50	0	0	0	0	0	0	0
control02	580	11912	1203	133	0	285	72	11244	45	54	1484	703	580	0	3701	65	0	0	1518	11513	4	0	0	75	0	0	0	334	108	442	0	0	0	0	0	0	5	0	0	0	12	9	0	0	0	0	0	0	0
control03	62031	0	3	1104	0	0	99	119	0	4455	937	0	0	68	2130	543	0	48	0	0	0	0	485	9	10	0	0	0	0	9	66	0	4	0	0	0	18	0	0	53	3	0	101	0	0	0	19	0	0
control04	8164	0	743	551	0	209	296	6851	81	248	7223	515	70	257	16049	3507	0	300	0	22	0	7	1337	15	364	20	0	39	18	58	317	14	84	0	8	53	99	18	16	894	14	40	261	0	1347	116	146	0	0
control05	233	33	132	0	0	0	90284	386	0	373	8690	0	102	100	16	0	0	28	6	0	0	0	0	0	10	25	0	0	0	3	73	0	0	0	0	16	0	71	20	0	0	19	5	6	0	27	0	0	0
control06	100674	11	122	5	0	0	40	8	0	17	17	0	11	0	0	3	0	0	3	0	0	16	0	0	3	0	0	0	0	0	0	0	0	0	0	0	0	5	0	0	0	0	0	0	0	5	0	0	0
control07	174	5846	87248	77	0	111	90	2450	55	225	956	0	9917	0	359	0	607	1161	82	0	3	145	27	6	174	0	0	58	0	39	17	22	0	21	0	160	0	112	25	89	13	44	486	0	416	253	0	0	0
control08	102	3723	51944	313	7	85	58	2737	29	223	1242	0	9832	0	384	12	316	724	93	0	0	0	35	6	191	4	0	116	0	27	14	22	0	23	0	236	0	60	48	126	27	41	292	0	325	305	0	0	2
control09	98773	0	0	44	0	0	81	14	0	0	17	0	0	0	1262	74	0	0	0	0	0	0	0	0	0	0	0	14	0	0	0	0	0	0	0	4	0	0	0	0	4	0	6	0	0	14	0	0	0
control10	263	16949	149	73	7	0	4	5514	0	630	3344	143	531	0	1366	38	169	1783	5985	0	0	0	0	204	562	0	0	664	364	0	32	49	0	0	0	69	0	0	0	871	0	0	252	0	491	2439	0	0	0
control11	102101	31	27	13	0	0	0	17	0	14	5	0	0	0	13	0	0	6	6	0	0	0	0	0	0	0	0	0	4	0	0	0	0	0	0	0	0	0	0	19	0	0	0	0	0	0	0	0	0
control12	71423	44	31	78	0	114	1008	15	0	0	5	0	0	3317	0	0	0	5	13	0	0	0	0	0	3	15359	0	0	0	0	0	0	0	0	0	0	0	0	0	10	0	0	0	10	0	0	0	0	0
control13	16	0	13	44546	0	268495	28	6	0	413	0	0	0	0	0	0	0	6	12	0	0	0	0	0	0	0	0	0	0	0	0	0	0	0	0	0	0	0	0	11	0	0	0	0	0	0	0	0	0
control14	3883	77	145	102	0	4206	106	10547	10643	232	19443	4151	417	0	627	6539	0	0	66	0	23	0	0	17	0	0	0	96	54	219	0	25	0	0	0	0	218	64	50	0	353	85	0	0	0	0	0	0	0
control15	466	31	36	14	9	2353	12	22683	16905	44	8619	10460	98	0	672	24	0	0	19	0	0	0	0	9	0	0	0	68	98	150	0	16	0	0	0	0	116	0	0	0	171	74	0	0	0	0	13	0	0
control16	2568	0	44	0	0	5406	5	924	50	265	21501	25093	0	0	70	18	0	0	0	0	0	0	0	44	0	0	0	82	49	45	0	8	0	0	0	0	380	333	10	0	5336	309	0	0	0	0	0	0	0
control17	495	0	0	75	0	6082	0	287	305	646	22867	37489	0	0	35	4	0	0	0	0	0	0	0	0	0	0	0	33	37	25	0	32	0	0	0	0	315	165	0	0	1019	221	0	0	0	0	0	0	0
control18	612	0	0	60	0	7959	253	2060	594	300	32237	7161	207	0	147	0	0	0	0	27	0	70	0	0	0	0	0	278	191	36	0	285	0	0	0	0	601	519	488	0	0	293	0	0	0	0	0	0	0
control19	249	0	0	12	0	7679	20	1397	330	87	31328	11262	46	0	89	752	0	0	64	0	8	11	0	0	0	0	0	180	48	32	0	132	0	0	0	0	424	105	0	0	642	55	18	0	0	0	0	0	0
control20	43	76	24	90	0	1953	102	19093	24541	206	7661	2157	190	0	1000	35	0	0	18	0	0	32	0	45	0	0	0	60	23	40	0	40	0	0	0	0	210	15	0	0	0	44	0	0	0	0	0	0	0
control21	1404	0	46	34	0	7372	368	14638	15560	878	34956	6511	384	0	773	54	0	0	72	0	41	85	0	24	0	0	0	527	265	451	0	1120	0	0	46	0	1546	62	3962	0	49	1557	0	0	0	0	0	0	0
control22	97	16	42	35	0	3175	744	30594	33628	272	13062	3315	130	0	318	46	0	0	34	0	10	0	0	0	0	0	0	145	159	157	0	146	0	0	0	0	605	28	491	0	0	284	0	0	0	0	0	0	0
control23	165	0	44	771	20	5814	253	4359	2307	537	22292	2754	554	0	279	166	0	0	16	0	4	0	0	148	0	0	0	266	3307	181	0	275	0	0	0	0	615	121	2857	0	0	1330	56	0	0	0	0	0	0
control24	44	11	17	57	0	1179	141	22583	18763	75	4547	961	100	0	334	64	0	0	25	0	2	0	0	200	0	0	0	137	226	32	0	177	0	0	0	0	377	5	194	0	0	120	0	0	0	0	3	0	0
control25	670	13	70	46	0	2621	121	27446	19675	51	10415	1967	75	0	329	78	0	0	24	0	0	0	0	307	7	0	0	170	117	322	0	168	0	0	0	0	700	149	148	0	0	241	0	0	0	0	0	0	0
control26	15358	396	4163	124	0	5975	310	5991	2780	624	25738	6211	337	0	5174	3750	0	0	48	22	55	33	0	196	0	0	0	285	1238	284	0	172	0	5	0	0	399	549	31	0	330	358	0	0	0	0	13	0	0
control27	7301	107	224	207	0	4591	720	2176	434	260	23552	2993	166	0	629	3338	0	0	0	0	0	20	0	0	0	0	0	68	199	217	0	687	0	0	15	0	173	275	82	0	42	495	0	0	0	0	22	0	0
control28	5199	0	47	19	0	71	1245	5191	0	548	9397	26	83	288	32	5606	0	976	0	0	13	0	22762	0	157	4	0	130	45	167	173	0	14	16	0	76	62	36	0	82	0	0	110	0	307	144	54	0	0
control29	66620	0	0	0	0	0	5677	87	0	95	168	0	0	12	0	65	0	14	0	0	0	0	93	0	4	0	0	0	0	0	173	0	4	0	0	0	9	0	0	0	0	0	0	0	17	0	10	0	0
control30	7300	0	0	83	0	301	804	3112	0	788	1474	291	406	392	252	375	0	3404	59	0	347	91	1712	904	530	0	7	709	0	223	1509	186	1018	0	0	238	83	74	0	915	0	63	1538	0	3231	1299	2246	0	0
control31	4064	0	46	0	0	73	513	6530	0	1668	898	214	475	131	160	764	0	5940	81	0	77	0	6439	0	1211	24	0	412	87	1064	143	25	1093	0	0	518	487	0	0	808	19	118	3373	165	1953	850	482	0	0
control32	6141	0	10	9	0	0	791	1467	0	4360	2188	135	0	3	0	677	0	2644	0	0	509	0	1139	0	201	0	0	832	204	7129	16	38	9821	0	30	95	205	72	0	2124	289	0	5495	20	1087	331	695	0	0
control33	11173	0	23	0	48	38	2535	2232	10	249	22877	64	70	37	51	9579	0	922	0	0	0	0	6246	0	163	0	0	157	77	101	125	0	123	0	0	213	383	0	0	537	76	5	185	69	395	584	200	0	0
control34	9712	14	16	91	0	33	2685	2787	0	666	13274	231	50	20	59	13157	0	1941	0	0	23	0	5018	0	169	24	0	86	29	975	196	0	191	0	0	231	214	19	0	349	0	14	600	70	765	457	68	0	0
control35	245	29776	6710	10	0	61	32	4466	7016	66	510	0	54	8	5007	0	923	220	61	0	6	14	25	2928	69	0	0	28	162	9	6	46	0	0	0	191	15	22	29	0	0	41	93	0	684	37	19	0	0
control36	9	3902	879	3	0	0	63488	371	1200	0	106	0	10	0	649	0	136	14	0	0	0	0	31	456	20	0	0	0	14	7	0	3	0	0	0	61	0	8	0	0	0	0	42	0	61	10	8	0	0
control37	547	29572	5901	142	0	158	31	2554	7261	128	1006	25	74	58	3306	6	790	358	48	0	52	0	593	2675	45	0	0	30	756	61	35	34	0	0	0	268	30	51	0	123	5	24	89	0	516	232	41	0	0
control38	1135	34442	11743	275	0	0	63	2224	5735	94	303	0	24	0	2727	860	1908	1109	1000	8	17	0	39	402	17	0	0	18	82	9	0	0	0	0	0	32	8	76	0	47	6	15	71	0	185	39	14	0	0
control39	901	17638	16331	20	0	29	615	3351	26443	56	370	3	17	157	2242	4	1940	106	1121	9	43	0	28	49	14	16	0	20	94	3	29	0	0	0	0	58	10	99	13	24	13	17	78	0	78	45	36	0	0
control40	446	13944	16677	10	20	7	158	4318	24811	135	226	0	32	0	1662	19	1569	146	1485	9	44	0	6	48	26	0	0	25	46	9	0	9	0	0	0	50	0	109	24	35	0	24	98	0	71	55	9	0	3
control41	917	27155	5681	44	4	135	61	10411	3317	115	1035	9	68	71	2126	0	1074	197	3483	36	39	0	17	41	66	5	0	11	128	51	5	13	0	0	0	59	283	236	17	29	33	145	42	0	377	114	23	0	18
control42	1862	39646	6211	159	6	107	15	3940	5538	200	1402	12	68	51	2909	8	2490	503	909	22	57	0	0	307	72	0	0	34	428	9	39	40	0	0	7	123	441	298	45	137	11	44	204	0	262	185	72	10	0
control43	2435	18681	7745	88	0	147	155	3302	7132	202	3030	211	81	127	2276	62	312	951	406	0	114	0	293	198	170	10	0	261	1047	30	37	25	0	0	0	115	356	515	165	24	0	146	153	0	850	527	160	31	0
control44	49958	2433	388	32	0	27	101	2917	700	623	2087	0	120	466	336	51	26	2800	0	0	0	0	6	222	140	8	0	63	664	405	0	28	0	0	43	136	0	198	0	30	0	123	718	15	2979	159	0	0	0
control45	34608	475	128	82	0	204	99	5866	66	125	4747	0	147	445	0	0	0	1090	20	41	29	0	0	225	127	0	0	155	1252	0	34	120	0	0	0	1125	0	424	54	117	0	142	198	0	371	143	22	0	0
control46	3968	18009	6916	0	0	35	160	8176	4094	348	719	0	65	35	761	0	725	406	23	0	0	12	21	1949	16	0	0	6	190	86	0	93	0	0	0	272	21	61	17	32	0	25	410	4	400	53	0	0	0
control47	3371	2195	2205	19	0	183	19	12121	300	247	3247	0	3243	85	15126	14	60	350	27	19	13	0	119	0	470	0	0	728	58	61	0	12	0	0	0	1557	275	269	36	212	9	41	229	0	427	767	0	0	0
control48	113754	9	14	0	0	0	0	58	0	0	13	0	9	0	147	0	0	0	0	0	0	0	0	0	5	0	0	0	0	0	0	0	0	0	0	7	0	0	0	0	0	0	0	0	0	6	0	0	0
control49	210	48713	3774	9	0	10	117	2932	12933	92	394	0	54	5	3275	0	1297	289	0	0	6	0	4	3594	45	0	0	17	176	12	9	17	0	0	0	216	0	17	10	31	0	40	107	0	417	7	0	0	0
control50	366	28837	7316	48	0	49	215	1515	7195	6640	467	0	8	0	1745	7	2301	1020	0	0	0	0	621	1687	60	0	0	26	182	60	15	0	0	0	0	125	0	16	0	22	0	27	4126	11	185	137	0	0	0
control51	5	21	28	0	0	15584	0	126	11	199	24	0	32	0	14	0	0	7	0	0	0	38207	0	3	0	0	0	0	11	0	0	0	0	0	0	0	0	0	0	0	0	0	4	0	28	0	0	0	0
control52	446	26030	5310	10	0	18	33	5277	5396	82	664	0	35	3	6069	4	801	324	62	0	0	0	0	2466	43	0	0	38	216	14	3	32	0	0	0	293	0	29	10	19	0	89	87	0	494	43	0	0	0
control53	1046	14664	27898	395	2274	286	348	4867	16094	475	2160	0	379	437	2788	118	6473	553	242	17	16911	0	41	0	95	72	0	254	608	36	218	3283	0	6059	21	232	0	709	87	424	0	3712	1988	12	814	170	0	6224	3250
control54	186	10170	23816	15	371	63	20	918	38462	72	712	0	84	83	557	6	12504	132	10	0	3512	0	14	0	14	5	0	33	226	0	80	500	0	324	0	46	4	93	0	18	8	602	274	0	79	39	7	363	386
control55	2639	337	261	28	46	317	158	428	125	330	5147	0	19	2510	235	15	85	3162	0	0	0	0	0	0	335	41	35319	124	0	1268	3	0	0	148	0	858	44	1128	181	30	36	22	658	0	729	126	124	0	0
control56	6998	515	1034	106	85	1854	87	3357	242	299	21637	0	262	8051	337	0	271	980	342	0	0	0	74	19	485	193	0	713	29	60	29	72	0	441	0	491	0	3461	636	163	0	465	502	0	521	281	148	0	0
control57	111	7881	62803	61	323	0	33	1292	38209	180	614	0	195	83	2335	5	6397	351	86	0	3474	17	11	0	26	13	0	49	106	37	32	756	0	741	0	77	0	105	0	40	0	741	525	0	433	26	50	683	611
control58	5815	8021	35678	166	39	1543	780	1097	21737	167	6959	22	58	4524	854	27	2327	619	30	0	0	0	0	0	407	252	0	467	50	117	44	32	0	105	0	264	128	3123	594	15	20	478	267	0	267	53	37	21	0
control59	1087	13268	43096	40	6	378	26	911	36320	49	2122	0	58	834	1076	0	3076	100	24	0	10	0	3	0	51	37	0	129	18	14	15	0	0	41	0	130	11	662	85	0	0	99	73	0	118	27	8	0	0
control60	543	725	425	0	0	50	47634	4759	325	1835	1780	0	90	267	49	8	119	169	8	0	10	0	12	46	48	7	0	47	580	0	51	41	0	0	0	317	19	119	6	0	0	20	51	4354	279	51	0	0	0
[truncated: 1,335 more columns]
