# Supplementary material for: Role of the Gut Microbiota in the Increased Infant Body Mass Index Induced by Gestational Diabetes Mellitus
Source: mSystems. 2022 Sep 26;7(5):e00465-22. doi: 10.1128/msystems.00465-22 (PMC9601173; doi:10.1128/msystems.00465-22)
Supplement: DATA SET S1 [file msystems.00465-22-s0009.txt]

x<-read.csv("abundance.csv",header = TRUE)
#"abundance.csv"was provided as Data Set S2

# multivariate linear models#
fit<-lm(zbmi~pre_BMI+M.age+birth.weight+GDM /glucose level,data = x)
summary(fit)
coef(fit)
exp(coef(fit))
exp(confint(fit))

#pcor#
t<-pcor(c(BMI z-score,GDM, maternal pre pregnancy BMI, maternal age,birth weight),cov(x))
pcor.test(t,3,120)

#Kruskal-Wallis test#
kruskal.test(genus~group,data=x)

#Wilcoxon test#
wilcox.test(genus~group,data=x)

#mediation analyses#
b<-lm(CAG4~group+birth.weight+neonatal.sex+pre_BMI+M.age,
        data = x)
summary(b)
c<-lm(zbmi~group+CAG4+birth.weight+pre_BMI+M.age,
        data = x)
summary(c)
results = mediate(b,c,treat="group", mediator="CAG4",sims=50)
summary(results)

#co-abundance groups#
library(made4)
library(vegan)
library(SpiecEasi)
library(bioDist)
microbiome_24<-Table S4[,genus_name]
c<-cor(microbiome_24, method = "kendall")
c_dist<-as.dist(1-cor(t(c), method="spearman"))
clu<-hclust(c_dist, method="ward.D2")
plot(clu)
abline(h = 2, col = "red");

tauD = tau.dist(c)
tauD_new<-as.matrix(tauD)

clust = cutree(clu, k=5)
table(clust)
clust<-as.data.frame(clust)
clust$clust<-factor(clust$clust)
#a<-adonis(tauD_new ~clust,data=clust)
a<-adonis(tauD_new ~clust,data=clust)

#define pairwise_adonis function
pairwise.adonis <- function(x,factors, sim.function = 'vegdist', sim.method = 'bray', p.adjust.m ='bonferroni')
{
  library(vegan)
  
  co = combn(unique(as.character(factors)),2)
  pairs = c()
  F.Model =c()
  R2 = c()
  p.value = c()
  
  
  for(elem in 1:ncol(co)){
    if(sim.function == 'daisy'){
      library(cluster); x1 = daisy(x[factors %in% c(co[1,elem],co[2,elem]),],metric=sim.method)
    } else{x1 = vegdist(x[factors %in% c(co[1,elem],co[2,elem]),],method=sim.method)}
    
    ad = adonis(x1 ~ factors[factors %in% c(co[1,elem],co[2,elem])] );
    pairs = c(pairs,paste(co[1,elem],'vs',co[2,elem]));
    F.Model =c(F.Model,ad$aov.tab[1,4]);
    R2 = c(R2,ad$aov.tab[1,5]);
    p.value = c(p.value,ad$aov.tab[1,6])
  }
  p.adjusted = p.adjust(p.value,method=p.adjust.m)
  sig = c(rep('',length(p.adjusted)))
  sig[p.adjusted <= 0.05] <-'.'
  sig[p.adjusted <= 0.01] <-'*'
  sig[p.adjusted <= 0.001] <-'**'
  sig[p.adjusted <= 0.0001] <-'***'
  
  pairw.res = data.frame(pairs,F.Model,R2,p.value,p.adjusted,sig)
  print("Signif. codes:  0 ??***?? 0.001 ??**?? 0.01 ??*?? 0.05 ??.?? 0.1 ?? ?? 1")
  return(pairw.res)
  
} 
pair_test<-pairwise.adonis(tauD_new,clust$clust)
write.csv(pair_test,file = "second\\pair_test_second.csv")

colors = seq(-0.4,0.4,length=100)
my_palette <- colorRampPalette(c("#4DBBD5","white","#E64B35"))(n = 99)

#plot_color = c('#FF9900','#009900','#FC3200','#0066CC','#FFFF00','#FF9999','#9999FF','#E6399B')[clust$clust]
plot_color = c('#FF9900','#009900','#FC3200','#0066CC','#FFFF00','#FF9999')[clust$clust]

#plot correlation heatmap
pdf(file = "second\\heatmap2_second.pdf")
heatmap.2(c, col=my_palette, 
          breaks=colors, density.info="none", trace="none", 
          ColSideColors = plot_color,
          RowSideColors = plot_color,
          distfun   = function(x) as.dist(1-cor(t(x), method="spearman")), 
          hclustfun = function(x) hclust(x, method="ward.D2"),
          symm=F,symkey=F,symbreaks=T, scale="none")
dev.off()

data_new_24<-cbind(t(microbiome_24),clust)
write.csv(data_new_24,file = "second/data_CAG_24.csv")
#????¡ê??????¨¨????¡Á¨¦?????????¨¬?¨¦
result<-data.frame()
for (i in 3:15)
{clust = cutree(clu, k=i)
table(clust)
clust<-as.data.frame(clust)
clust$clust<-factor(clust$clust)
a<-adonis(tauD_new ~clust,data=clust)
pairwise.adonis(tauD_new,clust$clust)
r2<-a$aov.tab[1,5]
p<-a$aov.tab[1,6]
result_i<-c(i,r2,p)
result_i<-as.data.frame(result_i)
result_i<-as.data.frame(t(result_i))
result<-rbind(result,result_i)}
write.csv(result,file = "second/result_kendall_clk_second.csv")
#h=1.25¡ê?get the biggest R2

write.csv(c,file = "second/result_kendall_correlation.csv")


#correlation fdr
library(psych)
res2<-corr.test(microbiome_24,use="complete",method="spearman",adjust="fdr")
r<-res2$r
p<-res2$p
p1<-p
for (i in 1:dim(p1)[1]){
  p1[i,i]<-NA
}

flattenCorrMatrix <- function(cormat, pmat){
  ut <- upper.tri(cormat) 
  data.frame( row = rownames(cormat)[row(cormat)[ut]], column = rownames(cormat)[col(cormat)[ut]], cor =(cormat)[ut], p = pmat[ut] )
}
result<-flattenCorrMatrix(r,p1)

flattenCorrMatrix2 <- function(cormat, pmat){
  ut <- lower.tri(cormat) 
  data.frame( row = rownames(cormat)[row(cormat)[ut]], column = rownames(cormat)[col(cormat)[ut]], cor =(cormat)[ut], p = pmat[ut] )
}
result2<-flattenCorrMatrix2(r,p1)

result$index<-paste(result$row,result$column,sep = "_")
result2$index<-paste(result2$colum,result2$row,sep = "_")
result_second<-merge(result2,result[,c("index","p")],by.x = "index",by.y = "index")

names(result_second)<-c("index","row","column","cor","pvalue","qvalue")
write.csv(result_second,file="second\\spearman.csv")

write.csv(p1,"second\\pvalue of correlation.csv")
write.csv(r,"second\\correlation.csv")
# CAG combine ----------------------------------------------------------
library(pheatmap)
Data_mean = aggregate(data_new_24[,-dim(data_new_24)[2]], by=data_new_24[dim(data_new_24)[2]], FUN=sum)

Data4Pic = as.data.frame(do.call(rbind, Data_mean)[,-dim(data_new_24)[2]])
names(Data4Pic)<-paste("CAG",seq(1,5),sep = "")
Data4Pic<-Data4Pic[-1,]
write.csv(Data4Pic,file = "second/data_CAG_combine.csv")
data_CAG_combine<-Data4Pic
#colors = seq(-0.4,0.4,length=100)
my_palette=colorRampPalette(c("#4DBBD5","white","#E64B35"))(6)
#correlation
c<-cor(data_CAG_combine, method = "kendall")
#plot_color = c('#FF9900','#009900','#FC3200','#0066CC','#FFFF00','#FF9999','#9999FF','#E6399B')[clust$clust]
#plot correlation heatmap
breaksList = seq(-0.15, 0.15, by = 0.05)
pdf(file = "second\\heatmap_CAG_combine.pdf")
pheatmap(c, scale="none",cluster_row = T,cluster_cols = T,
         # display_numbers = sig.mat,
         color=colorRampPalette(c("#4DBBD5","white","#E64B35"))(6),
         border=FALSE)
dev.off()
