# Supplementary material for: Role of the Gut Microbiota in the Increased Infant Body Mass Index Induced by Gestational Diabetes Mellitus
Source: mSystems. 2022 Sep 26;7(5):e00465-22. doi: 10.1128/msystems.00465-22 (PMC9601173; doi:10.1128/msystems.00465-22)
Supplement: DATA SET S2 [file msystems.00465-22-s0010.xlsx]

## Sheet: Data Set S2a
	group	Age	mother's pre-pregnancy BMI	OGTT_FPG	OGTT_1h	OGTT_2h	delivery mode	parity	smoking status	passive.smoking	alcohol	gestataional weeks	neonatal.sex	birth.weight	infant weight at one-year-old	infant height at one-year-old	infant BMI at one-year-old	infant BMI Z-score at one-year-old	chao1	observed features	shannon	simpson	unweighted-unifrac	weighted_unifrac	bray-curtis	jaccard	d__Bacteria|p__Bacteroidota|c__Bacteroidia|o__Cytophagales|f__Cytophagaceae	d__Bacteria|p__Firmicutes|c__Bacilli|o__Lactobacillales|f__Aerococcaceae	d__Bacteria|p__Firmicutes|c__Negativicutes|o__Veillonellales-Selenomonadales|f__Veillonellaceae	d__Bacteria|p__Proteobacteria|c__Gammaproteobacteria|o__Burkholderiales|f__Alcaligenaceae	d__Bacteria|p__Proteobacteria|c__Gammaproteobacteria|o__Burkholderiales|f__Rhodocyclaceae	d__Bacteria|p__Proteobacteria|c__Gammaproteobacteria|o__Enterobacterales|f__Yersiniaceae	d__Bacteria|p__Actinobacteriota|c__Actinobacteria|o__Actinomycetales|f__Actinomycetaceae|g__Actinomyces	d__Bacteria|p__Proteobacteria|c__Gammaproteobacteria|o__Enterobacterales|f__Enterobacteriaceae|__	d__Bacteria|p__Bacteroidota|c__Bacteroidia|o__Cytophagales|f__Cytophagaceae|g__Cytophaga	d__Bacteria|p__Firmicutes|c__Bacilli|o__Lactobacillales|f__Aerococcaceae|g__Aerococcus	d__Bacteria|p__Firmicutes|c__Clostridia|o__Oscillospirales|f__Ruminococcaceae|g__Faecalibacterium	d__Bacteria|p__Proteobacteria|c__Alphaproteobacteria|o__Rhizobiales|f__Xanthobacteraceae|g__Xanthobacter	d__Bacteria|p__Proteobacteria|c__Gammaproteobacteria|o__Burkholderiales|f__Burkholderiaceae|g__Burkholderia-Caballeronia-Paraburkholderia	d__Bacteria|p__Proteobacteria|c__Gammaproteobacteria|o__Burkholderiales|f__Comamonadaceae|g__Pelomonas	d__Bacteria|p__Proteobacteria|c__Gammaproteobacteria|o__Burkholderiales|f__Oxalobacteraceae|g__Herbaspirillum	d__Bacteria|p__Proteobacteria|c__Gammaproteobacteria|o__Enterobacterales|f__Yersiniaceae|g__Serratia	d__Bacteria|p__Proteobacteria|c__Gammaproteobacteria|o__Pseudomonadales|f__Moraxellaceae|g__Enhydrobacter	d__Bacteria|p__Proteobacteria|c__Gammaproteobacteria|o__Pseudomonadales|f__Moraxellaceae|g__Psychrobacter	d__Bacteria;p__Proteobacteria;c__Alphaproteobacteria;o__Rhizobiales;f__Xanthobacteraceae	d__Bacteria;p__Firmicutes;c__Clostridia;o__Peptostreptococcales-Tissierellales;f__Peptostreptococcales-Tissierellales	d__Bacteria;p__Firmicutes;c__Clostridia;o__Oscillospirales;f__Ruminococcaceae	d__Bacteria;p__Actinobacteriota;c__Actinobacteria;o__Actinomycetales;f__Actinomycetaceae	d__Bacteria;p__Firmicutes;c__Clostridia;o__Oscillospirales
case01	1	29	18.7328	4.8	11.2	7.7	Cesarean	0	0	1	0	40.2857	1	3800	9.9	75.7	17.276	0.35	204.001	179.011	2.92506	0.752551	0.748922	0.616124	0.96662	0.924211	0	0.000275095	0.000202702	5.79e-05	0.000101351	0.000130308	0.000131824	0.000146471	0	0	0	0	0	0	0	0	8.79e-05	0	0	0	0	0.000129597	0.000475189
case02	1	36	17.3604	4.57	8.16	6.99	Cesarean	0	0	0	0	37.8571	1	3400	13.5	77.5	22.4766	3.47	196.192	189.378	4.38349	0.900679	0.777404	0.475281	0.877977	0.911791	0	5.93e-05	0.00102844	0.00587398	0.00102844	0.00104822	0	0.0138788	0	6.03e-05	0	0	0	0	0	0.000925255	0.00464639	0.00104594	0	0	0	0	0
case03	1	26	23.1473	4.3	9.67	6.21	Cesarean	0	0	1	0	38.4286	2	3550	9.4	74.8	16.8006	0.31	192.342	192.022	6.03516	0.954674	0.762517	0.470014	0.891727	0.918471	0	0.00142159	0.00632608	0.0202754	0	0.0051355	0	0.0255015	0	0.00151682	0	0	0.00244587	0	0	0.0054795	0.0098214	0.00310948	0	0	0	0	0
case04	1	32	22.8624	4.6	10.4	6.4	Cesarean	0	0	0	0	39.2857	1	3600	11.9	81	18.0613	0.89	72.3943	52.6556	1.30139	0.34533	0.751704	0.783377	0.99047	0.936489	6.15e-05	3.81e-05	0	0.000105461	0	0	0	0	6.15e-05	3.81e-05	0	0	0	0	0	0	2.34e-05	0	0	0	0	0	0
case05	1	29	17.1029	4.7	11.4	9.2	Cesarean	0	0	1	0	38.2857	1	3200	10	73.6	18.4606	1.16	199.994	175.167	2.87143	0.663676	0.721384	0.542064	0.829935	0.869936	0.000459399	0	0	0.000198659	0.000707723	0	0	0.0010631	0.000412732	0	0	0	0	0	0	0	0.00012507	0.000475267	0	4.96e-05	0	0	3.72e-05
case06	1	28	31.6406	4.76	6.49	5.78	Vaginal	0	0	1	0	40.2857	1	3600	12.6	80	19.6875	1.92	223.506	201.411	4.40222	0.900719	0.72237	0.525017	0.859545	0.866675	0.000661035	0.000515607	0	0.000555269	0.00156004	0.000330517	0	0.0108804	0.000438941	0.000518748	0	0	7.98e-05	0	0	0.000332531	0.000133012	0.00230111	0	0.000197655	0	0	2.64e-05
case07	1	36	21.5645	4.7	4.9	5.3	Vaginal	0	0	0	0	39.1429	1	3500	10.6	77	17.8782	0.77	387.424	332.233	4.32079	0.855913	0.813026	0.415308	0.843873	0.883352	0.000610577	0.000203526	0.000532298	0.000422707	0.00131509	0	0.000386878	0.000963247	0.000536892	0.000126327	0	0	0.000244759	0	0	0	0.000386878	0.000757965	0.000147886	0.00062268	2.34e-05	0.000529278	2.34e-05
case08	1	26	23.8281	4.1	10.4	9.3	Cesarean	0	0	0	0	37.2857	1	3000	12.5	81.6	18.7728	1.36	385.878	331.944	4.51439	0.858	0.742648	0.550268	0.846545	0.885486	0.000666163	0.00041206	0.00178559	0.0018474	0.000982075	0.000473869	0.000103838	0.00416044	0.000671485	0.000415351	0	0	0	0	0	0.000477654	0.000477654	0.00200061	0	0.000299338	0	0.000102047	0.000197291
case09	1	34	19.0311	4.4	7.33	6.3	Cesarean	0	0	0	0	36.7143	2	3150	10.3	77.3	17.2377	0.59	33.8318	30.3222	1.25508	0.445307	0.740865	0.593852	0.852687	0.92056	0	0	0	0	0	0	0	0	0	0	0	0	0	0	0	0	0	0	0	0	0	0	0
case10	1	27	17.5697	3.91	9.51	9.19	Cesarean	0	0	0	0	39	2	3050	9.9	79.6	15.6246	-0.52	159.544	120.844	1.10631	0.235844	0.731593	0.68198	0.953148	0.894782	0	0	9.55e-05	0.000184585	2.55e-05	0	8.92e-05	0.000866363	0	0	0	0	0	0	0	0	0.0076189	7.64e-05	9.5298e-05	2.54e-05	9.5298e-05	8.89e-05	0.000228715
case11	1	30	21.0938	5.7	8.5	6.4	Cesarean	0	0	1	0	39.8571	1	3880	11.1	75.5	19.4377	1.77	44.1353	36.8778	2.01706	0.698421	0.741346	0.552592	0.974775	0.90473	0	6.03e-05	0	0	0	0	0	0	0	6.03e-05	0	0	0	0	0	0	0	0	0	0	0	0	0
case12	1	28	30.1103	5.53	10.47	9.8	Vaginal	0	0	0	0	40.1429	2	4550	11.1	75.5	19.4377	1.9	85.7305	76.1	1.9975	0.572828	0.70383	0.860336	0.959934	0.88441	0	0	0	0	0	0	0	0.000114899	0	0	0	0	0	0	0	0	0	3.54e-05	0	0	0	0	0
case13	1	32	23.6244	4.61	8.38	7.3	Cesarean	1	0	1	0	39	2	3680	8.8	72.7	16.65	0.2	21.397	18.9667	0.127868	0.0242684	0.786831	0.592186	0.843597	0.939857	0	0	0	0	0	0	0	0.000130437	0	0	0	0	0	0	0	0	0	0	0	0	0	0	0
case14	1	30	25.4028	5.18	8.4	7.18	Cesarean	0	0	0	1	39.8571	1	3950	12.6	79.8	19.7863	1.98	60.5422	54.8	0.610671	0.14656	0.701753	0.66916	0.962101	0.874823	0	2.86e-05	0	1.91e-05	0	0	0	0	0	2.86e-05	0	0	0	0	0	0	8.59e-05	0	0	0	0	0	0
case15	1	34	20.3125	4.5	9	8	Vaginal	1	0	0	0	38.5714	1	4500	11	79.2	17.5365	0.53	284.914	252.667	4.62389	0.895391	0.715165	0.436204	0.799735	0.873691	4.93e-05	4.93e-05	8.88e-05	0.000552579	0.008042	0	0	0.00131125	4.97e-05	4.97e-05	0	0.00453972	0	0	0	0	0.000437085	0.000933772	0.00465207	0.000117279	0	6.84e-05	0
case16	1	36	29.0688	5.2	6.7	6.8	Cesarean	0	0	0	0	39.5714	2	3500	9.3	75	16.5333	0.12	240.594	236.811	5.01218	0.888868	0.732642	0.479425	0.855188	0.894697	0.0157554	0.00273906	0	0.00243984	0.000471856	0.00100125	0.000309583	0	0.0150862	0.00283387	0	0	0.00421509	0	0	0.00103591	0.00148838	0	0.00183817	0.000113467	0	0.000295015	0
case17	1	31	25.0995	4.25	7.59	6.53	Cesarean	1	0	1	0	39.8571	2	4140	10.5	78.3	17.1264	0.52	377.318	321.267	4.35234	0.865911	0.766833	0.434257	0.78906	0.880221	7.04e-05	0	7.92e-05	0.000404634	0.000668526	5.28e-05	2.66e-05	0.00225603	7.11e-05	0	0	0.000373045	0.000444101	0	0	5.33e-05	0.000195404	0.000364163	0.000367165	0.000122388	4.37e-05	2.62e-05	0.000157356
case18	1	24	27.0051	5.02	5.05	5.3	Cesarean	0	0	0	0	39.4286	1	3600	11.3	77	19.0589	1.54	240.498	213.922	4.35399	0.884623	0.700878	0.432199	0.804512	0.856932	7.86e-05	0.000130928	0	0.000113471	0.00386673	0	0	0.000691587	7.88e-05	0.000131314	0	0.00152324	0	0	0	0	0.000577782	0.000420205	0.00158433	2.61e-05	0	0	0
case19	1	26	23.7387	4.57	8.16	6.99	Vaginal	0	0	1	1	39.2857	1	4000	11	77	18.5529	1.22	84.2907	70.6222	2.80856	0.79246	0.722317	0.583645	0.955896	0.91156	0	5.22e-05	0	8.2e-05	0	0	0	0	0	5.23e-05	0	0	2.99e-05	0	0	0	5.23e-05	0	0	0	0	0	0
case20	1	29	20.83	3.8	8.7	9	Vaginal	0	0	1	0	38.5714	1	3600	9.8	72.7	18.4474	1.15	81.2065	63.2222	1.92345	0.657797	0.727005	0.713787	0.962023	0.888123	1.4e-05	1.4e-05	0	2.7911e-05	2.7911e-05	5.12e-05	0	0.000507387	1.4e-05	1.4e-05	0	0	0	0	0	5.12e-05	9.31e-05	8.84e-05	0	0	0	0	0
case21	1	22	19.6283	4.21	8.4	8.87	Cesarean	0	0	0	0	40	2	3350	9.6	74	17.531	0.78	216.605	195.667	3.89672	0.826583	0.729426	0.487486	0.789795	0.875544	6.79e-05	0.000814429	0.00018664	0.000101804	0.000169673	0.000152705	0.000119267	0	6.82e-05	0.000817829	0	0	0.000136305	0	0	0.000153343	0.000102229	0.00112451	0	0	0	0.000118331	0.000287376
case22	1	26	19.1327	3.44	5.9	5.23	Cesarean	0	0	0	0	41	2	3200	9.7	72	18.7114	1.49	174.303	151.322	2.2347	0.522239	0.741844	0.437887	0.832309	0.908039	0	2.77e-05	0.000194051	8.32e-05	0	0	0.000431647	8.35e-05	0	2.78e-05	0	0	0.000570888	0	0	0	0	0.000181013	0	0	0	0.00048382	0.000317939
case23	1	29	18.902	3.67	4.8	5.4	Vaginal	0	0	0	0	40.5714	2	3600	10	77	16.8663	0.35	12.4108	11.3778	0.0339755	0.00534418	0.78857	1.04446	0.970956	0.944936	0	0	0	0	0	0	0	0	0	0	0	0	0	0	0	0	0	0	0	0	0	0	0
case24	1	23	20.0288	4.22	5.4	5.4	Cesarean	0	0	0	0	41.2857	2	3500	9.5	75.2	16.7992	0.3	165.527	150.878	3.21219	0.724797	0.727358	0.483781	0.799714	0.891512	0	8.89e-05	0	0.000133378	0.000111148	0	0	0.000892001	0	8.92e-05	0	0	0.0002899	0	0	0	0	0.0010035	0	0	0	6.64e-05	8.86e-05
case25	1	22	21.7738	5.15	11.19	8.35	Cesarean	0	0	0	0	37.2857	1	3900	11.5	80	17.9688	0.83	8.08889	7.9	0.0332911	0.00537439	0.831289	0.593546	0.844321	0.955543	0	0	0	0	0	0	0	0.0002419	0	0	0	0	0	0	0	0	0	0	0	0	0	0	0
case26	1	31	21.3675	4.48	9.49	5.52	Vaginal	2	0	1	0	38.2857	1	3100	11.5	82	17.1029	0.23	120.602	113.311	4.46168	0.929571	0.76584	0.515707	0.869132	0.898622	0	0.000134592	0.000884462	0	0.0281297	0.00407622	0	0.0658009	0	0.000135075	0	0	0	0	0	0.00409085	9.65e-05	0.00129286	0	0	0	0	0
case27	1	28	20.9042	3.24	6.68	5.02	Cesarean	0	0	0	0	38.1429	1	3300	11.4	79.5	18.0373	0.88	148.505	137.789	3.90757	0.87223	0.747502	0.57431	0.881855	0.894769	0	0.00363247	0.000138947	0.00500208	0.000138947	0.00772147	0.000179265	0.0257942	0	0.0033662	0	0	0	0	0	0.00774823	0.00181257	0.0011951	0	0	0	0.000178084	0
case28	1	28	27.3438	4.5	6.24	3.99	Cesarean	0	0	0	0	38.8571	1	3600	11.2	79.8	17.5878	0.57	84.378	75.1889	2.38507	0.618936	0.753426	0.52072	0.814507	0.883452	0	0.000265887	0.000196953	0.00162486	2.95e-05	0.00318079	0	0.00797044	0	0.00026601	0	0	0	0	0	0.00318227	0.000640394	0.000137931	0	0	0	0	0
case29	1	28	17.2635	5.65	7.7	6.74	Cesarean	0	0	1	0	39.7143	1	3850	12.2	79	19.5481	1.84	28.7744	25.6667	2.15428	0.685698	0.812039	1.12578	0.959122	0.966025	0	0	0	0	0	0	0	2.79e-05	0	0	0	0	0	0	0	0	0	0	0	0	0	0	0
case30	1	27	18.75	6.22	10.45	7.66	Cesarean	1	0	1	0	40.5714	2	3700	10.8	78.6	17.4815	0.75	165.964	162	4.21188	0.877683	0.732785	0.532553	0.869459	0.888398	0	0.000664452	0.00137224	0.00196447	7.22e-05	0.013549	0	0.12365	0	0.000669325	0	0	0	0.000451067	0	0.0136484	0.0106219	0.00353578	0.000344466	0	0	0	0
case31	1	27	22.0386	3.91	6.54	5.87	Cesarean	0	0	0	0	38.8571	2	2650	10.2	76	17.6593	0.86	147.727	140.656	4.56032	0.928816	0.753596	0.484308	0.876736	0.888685	0	0.00231636	0.000450836	0	0.00143024	0.00119705	0	0.0262259	0	0.00199579	0	0	0	0	0	0.00120059	0.00222967	0.00110704	0	0	0	0	0
case32	1	26	20.6905	3.97	5.26	6.37	Cesarean	0	0	0	0	40.1429	2	3500	10	75.5	17.5431	0.79	35.6955	31.7444	0.742618	0.278919	0.796837	0.591381	0.845788	0.918125	0	8.23e-05	0	0	0.000246975	3.74e-05	0	0.000568798	0	6.74e-05	0	0	0	0	0	3.74e-05	0.000149684	6.74e-05	0	0	0	0	0
case33	1	34	24.6094	3.79	7.01	8.12	Cesarean	1	0	1	0	39.1429	1	3300	10.3	73.5	19.0661	1.54	182.361	179.333	4.36655	0.851276	0.726005	0.515536	0.879875	0.920096	0	0	0.00144036	0.0226707	0.000750188	0.0190698	0	0.00358261	0	0	0	0	0.000669792	0.000950171	0	0.0197978	0.00457951	0.000358261	0	0.00176785	0.00139955	0	0.00269597
case34	1	25	18.026	5.12	4.82	5.92	Cesarean	0	0	0	0	38.5714	1	3300	10.6	76.6	18.0654	0.9	212.871	208.489	4.56941	0.850547	0.732468	0.511313	0.876275	0.910203	0	2.77e-05	0.000831059	0.0174661	0.00145435	0.0316357	0.000677937	0.0134881	0	0	0.00076268	0	0	0.00137	0	0.0322585	0.00127113	0.00076268	0.00078125	0.000511853	0.00215517	0.000646552	0.00452586
case35	1	29	22.0604	4.57	8.16	6.99	Vaginal	1	0	0	0	39.4286	1	3350	10.5	76	18.1787	0.97	158.986	153.533	4.77406	0.896336	0.734547	0.520282	0.914092	0.922751	0	0	0.001259	0.016435	0	0.136686	0	0.00211361	0	0	0	0	0	0	0	0.141506	0	0.000193747	0.00410838	0	0	0	0.00765124
case36	1	34	17.301	4.32	10.45	8.44	Cesarean	0	0	0	0	39.1429	1	3750	10.3	77.5	17.1488	0.26	36.8248	33.6889	0.2169	0.0393929	0.736946	1.0084	0.983364	0.928709	0	0	0	0.000279603	0	0.000326203	0	0	0	0	0	0	0	0	0	0.000326635	9.33e-05	0	0	0	0	0	0
case37	1	33	22.0317	4.59	8	7.09	Cesarean	0	0	0	0	39.2857	1	3450	10.3	79.3	16.3791	-0.31	143.682	141.289	4.28138	0.851212	0.7439	0.53735	0.876351	0.919141	0	0.000547807	0	0.00701614	0	0.00136952	0.00247434	0.00957463	0	0	0	0	0	6.45e-05	0	0.00139854	0.0043032	0	0.0074682	0.000943783	0	0.00235946	4.1e-05
case38	1	30	19.5312	3.95	8.97	6.77	Vaginal	0	0	0	0	41	1	3950	11	78	18.0802	0.91	32.6003	28.9222	1.42461	0.57199	0.744408	0.713983	0.876867	0.934189	0	0	0	0.00010234	0	0.000383774	0	0.00244352	0	0	0	0	0	0	0	0.000383799	0.000102346	0	0	0	0	0	0
case39	1	27	18.4265	3.86	9.21	5.1	Cesarean	0	0	0	0	39.8571	2	3600	10.3	76.6	17.5541	0.79	404.336	386.544	4.99129	0.909537	0.766167	0.616096	0.903366	0.940601	0	0.000427843	0.000411387	0.00399868	0	0.00515057	0.00032319	0.00144585	0	0.00044226	0.000646379	0	0.0035721	0	0	0.00532412	0.00309582	0.00185409	0.00615917	0.000171521	0.00176199	0.000296264	0.00773405
case40	1	34	24.0882	2.97	6.64	6.44	Cesarean	0	0	0	0	39.2857	2	3500	9.8	76.1	16.9222	0.39	393.23	366.267	6.39504	0.966627	0.766162	0.716057	0.950883	0.940832	0	0	0.00222298	0.000356355	0.000322416	0.00205328	0.106641	0	0	0	7.22e-05	0	0	0	0.000667858	0.00218408	0.000541506	0	9.93e-05	0.0021683	0.000115863	0.0981859	0.000182071
case41	1	28	21.2585	3.91	9.14	8.06	Vaginal	0	0	0	0	39.2	2	3500	9.5	75	16.8889	0.36	29.9369	27.2333	0.762586	0.226634	0.762297	0.739055	0.976577	0.940367	0	0	0	0	0	0	0	0	0	0	0	0	0	0	0	0	0.00012046	0	0	0	0	0	0
case42	1	27	23.7954	4.04	5.04	5.15	Cesarean	0	0	0	0	40.4286	2	3900	9.7	75	17.2444	0.6	351.679	328.467	4.03487	0.823459	0.742791	0.523629	0.886559	0.924521	0.000172387	0	0.000689547	0.00355744	0.00197461	0.0130074	0.00485847	0.000907976	0.000175223	0	0.000461953	0	0.000446023	0	0	0.0132214	0.000684964	0	0.000990835	0.000557345	0.000634754	0.00472195	0.00106824
case43	1	28	22.6562	4.73	11.02	8.42	Cesarean	0	0	1	0	39.2857	1	3650	8.8	74	16.0701	-0.56	129.463	113.656	3.27976	0.820928	0.734504	0.436467	0.802333	0.890574	0	0	3.16e-05	0.000268346	9.47e-05	0.00252561	7.9e-05	0	0	0	0	0	0.000584657	0	0	0.00252825	0.000252825	0	0	0.000425324	0.000126022	7.88e-05	0.000126022
case44	1	35	21.0772	3.99	5.86	5.22	Cesarean	0	0	0	0	38.8571	1	3000	9.5	75	16.8889	0.07	132.932	114.978	2.83784	0.75408	0.714938	0.58196	0.813463	0.87849	3.89e-05	0.000155717	0.000194646	0.000272504	0.000155717	0.000116788	0	0.000337891	0	0.000116962	0.000220928	0	0.000207933	0	0	0.000116962	0	0.000402869	0	0	0.000285296	0	0.0003242
case45	1	25	21.2183	4.32	9.88	9.14	Cesarean	0	0	1	0	37.2857	1	3400	10	75	17.7778	0.7	265.094	252.467	4.83976	0.900346	0.747298	0.504369	0.895838	0.880644	0.00234951	0.000263307	0	0	0.000121526	0	0	0.000224549	0.00198012	0.000265377	0	0	0.000244963	0	0	0	0	0.00169433	0	0	0	0	0
case46	1	26	30.2457	4.24	6.35	5.61	Vaginal	0	1	1	1	39.7143	2	3000	9	74	16.4354	0.06	225.041	213.644	4.658	0.889612	0.725006	0.468314	0.814198	0.867048	0.000275716	0.00195122	0	0.000148462	0.000233298	0.000254507	0	0.00196191	0.000277227	0.00196191	0	0	0.00181264	0	0	0	0.000213251	0.00168469	0	8.43e-05	0	0	0
case47	1	26	18.75	3.64	6.39	8.22	Cesarean	0	0	0	0	37.8571	1	3300	9.6	78	15.7791	-0.79	205.288	190.378	3.8035	0.826554	0.701546	0.470499	0.762142	0.864127	0	0.000933984	0	0	0.000637307	0	0.00037562	0.000342477	0	0.000508192	0	0	0.000508192	0	0	0	0.000696002	0.000287239	0	0.000416452	0	0.000372615	0.000175348
case48	1	33	19.6072	6.91	12.38	10.67	Vaginal	1	0	0	0	39.2	1	2850	9.5	73	17.827	0.74	469.605	436.467	6.0504	0.956776	0.76751	0.470631	0.831562	0.890458	0.000206842	0.00151684	0.00220632	0.000606738	0.00580537	8.27e-05	0.000517692	0.00533083	0	0.00153909	0.000125925	0.0020148	0.000111934	0	0	8.4e-05	0.00148312	0.0018469	0.00195735	0.00292243	0.000339817	0.00159034	0.000380595
case49	1	21	22.3214	4.47	4.71	5.63	Cesarean	1	0	0	0	41.5714	1	3500	12.5	77	21.0828	2.71	241.743	212.289	3.7073	0.784974	0.73357	0.475653	0.792451	0.884659	5.26e-05	0.000118385	0	0	0	0.000131539	6.6e-05	0.00120075	5.28e-05	0.000118755	5.28e-05	0	0.000567387	0	0	0.00013195	0.000382656	0.000329876	0	0	0.000170282	6.55e-05	0.000209578
case50	1	28	21.08	4.39	10.24	10.4	Vaginal	1	0	0	0	39.4286	2	3150	8.6	71.3	16.9168	0.38	486.058	445.956	6.21954	0.960015	0.744696	0.463304	0.819734	0.885602	0.000865202	0.00353651	0	0.0002163	0.00859794	0	0.000462433	0.0045913	0.000407381	0.00347926	0	0.00441513	0.000110103	0	0	0	0.0013873	0.00567031	0.00447089	0.000329994	0.00023419	0.000447089	0.000383219
case51	1	31	27.9904	4.8	8.3	6.97	Cesarean	0	0	0	0	38.8571	1	3400	11	78	18.0802	0.91	515.476	461.633	6.03958	0.958823	0.766976	0.649285	0.90546	0.909109	0.000105822	0.0624493	0	0.00670208	0.000197535	0	0	0.000910609	0.000108406	0.0483923	4.34e-05	0	0.000101179	0	0	0	0.000404715	0.039597	0	0.0182662	0.00133023	4.9e-05	0.00493587
case52	1	27	17.9418	5.26	10.54	7.11	Cesarean	0	0	1	0	38.8571	2	3450	10.7	76.5	18.2836	1.24	62.5716	59.0333	1.63683	0.414663	0.710319	0.548833	0.8292	0.887243	3.4e-05	0	0	0	0	0	0	0	3.4e-05	0	0	0	0	0	0	0	0	0	0	0	0	0	0.000101996
case53	1	31	22.0386	3.81	6.56	4.28	Cesarean	0	0	0	0	40.4286	2	3550	9.9	76.2	16.9639	0.41	46.4099	45.3333	2.66634	0.759129	0.777765	1.06967	0.947754	0.944654	0	0	0	0	0	0	0	0	0	0	0	0	0	0	0	0	0	0	0	0	0.000424883	0	0.000424883
case54	1	29	26.3465	4.73	10.28	6.82	Vaginal	0	0	0	0	34	1	2350	10.1	75	17.9556	0.82	227.645	215.444	3.72261	0.816632	0.72177	0.497822	0.806467	0.89269	0	0.00548969	0	0.00132325	8.94e-05	0	0	0.00106041	0	0.0038642	0	0	0.000952569	0	0	0	0.000521217	0.00346879	0	0.000516566	0.000855005	0	0.00121126
case55	1	31	19.2277	4.02	7.4	8.59	Cesarean	0	0	0	0	38.4286	2	2750	10.2	74	18.6267	1.44	212.626	185.967	3.50032	0.781151	0.721554	0.590145	0.82162	0.875602	0	0.000163033	0	0.000260853	0	7.61e-05	0	0.00350074	0	0.000163586	0	0	0	5.45e-05	0	7.63e-05	0.000174492	0.00110148	0.000292705	4.34e-05	4.34e-05	0	4.34e-05
case56	1	25	20.7031	4.11	10.1	8.83	Cesarean	1	0	0	0	39.8571	2	3100	10.2	79.2	16.2611	-0.06	348.343	337.156	5.29192	0.894079	0.762231	0.458395	0.791162	0.898527	0	0.00722483	0	0.00333364	0.00187009	0.000476235	0.00119431	0.00342919	0	0.00509649	0.000366569	0	0.00637357	0	0	0.000484817	0.00101693	0.00593605	0.000205189	0.00257626	0.00169851	0.00115134	0.00349961
case57	1	28	19.7133	5.07	7.26	5.57	Cesarean	1	0	1	0	41.1429	2	4000	11	79.8	17.2738	0.62	86.1413	74.4	0.928472	0.246588	0.730655	0.586444	0.835706	0.905884	0	5.14e-05	0	0	0	0	0	6.43e-05	0	5.15e-05	0	0	0.000591838	0	0	0	0	0.000141526	0	0	0	0	0
case58	1	27	19.563	5.28	9.82	6.8	Cesarean	0	0	0	0	39.2	1	3600	9.5	75	16.8889	0.07	69.5302	61.0111	1.4177	0.345074	0.72615	0.562831	0.820147	0.890006	0	6.75e-05	2.7e-05	5.4e-05	0	0	0	0	0	6.75e-05	0	0	0.000432152	0	0	0	5.4e-05	0	0	0	0	0	0
case59	1	35	24.7676	4.12	6.28	4.77	Vaginal	1	0	0	0	39.2	1	3200	10.3	76.5	17.6001	0.58	139.338	113.533	1.9047	0.436685	0.729126	0.526061	0.797494	0.892986	6.24e-05	3.9e-05	0	6.24e-05	0	0	0	0.000156193	6.25e-05	0	0	0	0.000484197	0	0	0	0	0.000226479	0	0	0	0	0
case60	1	27	19.1467	5.36	3.46	4.82	Cesarean	0	0	1	0	39.7143	1	3200	9.5	77	16.0229	-0.59	287.124	278.733	5.2074	0.919538	0.772625	0.4864	0.782345	0.897825	0	0.00074264	0	0.000495093	0.0014676	0	0	0.000702918	0	0.000144188	0.0003064	0	0.00836292	0	0	0	0.00129769	0.000522683	0	0	0.00075866	0	0.00075866
control01	0	25	17.7832	4.3	7.9	7.08	Cesarean	0	0	0	0	36.2857	2	2830	9.8	74.3	17.752	0.92	197.651	184.767	4.09904	0.860806	0.780071	0.453452	0.852708	0.913549	0	8.43e-05	0.000716292	0.0602528	0.000477528	0.000842697	0	0.0218069	0	0	0	0	0	0	0	0.000665968	0.00375492	0.000708476	0	0	0	0	0
control02	0	26	22.8928	4.36	8.7	7.84	Vaginal	0	0	1	0	39.1429	1	3361	10.1	76.9	17.1469	0.26	163.533	152.667	4.1175	0.877368	0.76812	0.457654	0.857711	0.906723	0	0	5.88e-05	0.0469512	0.00142989	9.79e-05	0	0.00563642	0	0	0	0	0	0	0	9.89e-05	0.0087414	0.000177992	0	0	0	0	0
control03	0	26	20.0288	4.55	8.63	6.79	Cesarean	0	0	0	0	38.8571	2	2930	11.5	79	18.4265	1.33	121.057	99.4444	1.17068	0.283175	0.746366	0.531376	0.834966	0.929675	0	0	9.54e-05	0.000258951	0.000422499	0.000245322	0	0	0	0	0.000587753	0	4.1e-05	0	0	0.000246036	0.000123018	0	0	4.08e-05	0.00115678	0	0.00151062
control04	0	36	31.5556	4.56	9.59	8.35	Vaginal	1	0	0	0	38.4286	2	2960	8.3	71.3	16.2874	-0.05	532.562	491.678	5.02803	0.903062	0.776439	0.511453	0.897599	0.934653	0.000591096	0.000371546	0.00141863	0.00260082	0.00310748	0.00167196	0.0026938	0.00367977	0.000457771	0.000246492	0.00292269	0	0.000387344	0.0110041	0.00600384	0.00174305	0.00102118	0.000704263	0.0010564	0.000808808	0.00676757	0.00269052	0.0131555
control05	0	30	19.9219	4.18	6.22	5.28	Vaginal	0	0	0	0	39.8571	1	4250	9.2	79	14.7412	-1.67	60.4184	54.7778	0.975914	0.262473	0.703157	0.948471	0.954485	0.887802	0.000148109	0	4.94e-05	0	0	0	0	0	8.89e-05	0	0	0	0	0	0	0	2.96e-05	0.000187632	0	0	0	0	0
control06	0	25	22.6562	4.7	5.2	6.8	Cesarean	0	1	0	0	37.7143	2	3200	10.5	78.5	16.9581	0.41	23.7927	19.0556	0.417683	0.10758	0.775184	0.580092	0.843188	0.933211	0	0	0	0	0	0	0	0	0	0	0	0	0	0	0	0	0	0	0	0	0	0	0
control07	0	30	14.9116	4.2	7.5	6.6	Cesarean	0	0	0	0	38.7143	1	3350	11.1	77.5	18.4807	1.17	243.31	202.111	2.48178	0.567149	0.710523	0.59033	0.874375	0.876966	0.000524086	0.000227104	0	0.000244574	0.000375595	0	7.88e-05	0.00097243	0.000455553	0.000192734	0	0	7.01e-05	0	0	0	0.000341665	0.000385468	0	0.000287527	0	9.58e-05	2.61e-05
control08	0	24	21.2585	4.1	5.8	5.6	Cesarean	0	0	1	0	39.4286	2	3200	10.1	76.4	17.2179	0.58	224.357	201	2.94221	0.651106	0.737758	0.551427	0.869224	0.865642	0.000815629	0.000284823	0.000116518	0.00051786	0.00073795	0	0	0.0011045	0.000753658	0.00028587	0	0	0.000103953	0	0	0	0.000350841	0.000532758	0	0.000257941	0	0	0
control09	0	27	25.2826	5	4.8	7.2	Cesarean	0	0	0	0	39.4286	1	3600	11.2	77	18.8902	1.43	29.6273	25.1889	1.03832	0.295011	0.766121	0.584619	0.843753	0.95427	0	0	0	0	3.98e-05	0	0	0	0	0	0	0	0.000149463	0	0	0	0	0	0	0	0	0	0
control10	0	28	21.6713	4.27	5.8	5.25	Cesarean	0	0	0	0	40.7143	1	3850	11.6	78	18.9842	1.49	222.032	217.233	5.26713	0.902958	0.803752	0.486971	0.848147	0.908729	0.00253072	0.000892126	0	0.00176604	0	0	0	0	0.00117311	0.000927135	0	0	0.00230838	0.0013434	0	0	0	0	0	0	0	0	0
control11	0	26	19.9792	4.26	4.96	6.13	Cesarean	0	0	1	0	38.5714	2	3250	10.1	77	17.0349	0.46	15.5894	13.3556	0.0748101	0.0138237	0.816432	0.59245	0.844166	0.943342	0	0	0	0	0	0	0	0	0	0	0	0	0	0	0	0	0	0	0	0	0	0	0
control12	0	28	20.3125	3.9	7.1	6	Vaginal	0	0	1	0	39.2	1	3361	10.3	79.2	16.3408	-0.34	43.3973	40.3333	1.59853	0.478692	0.767849	0.64678	0.854821	0.935392	0	0	0	0	0	0	0	0.00120767	0	0	0	0	0	0	0	0	0	0	0	0	0	0	0
control13	0	32	16.6525	4.2	8.3	5.9	Vaginal	1	0	0	0	38.1429	2	3100	10.2	90.5	12.4538	-3.24	19.3075	15.3889	0.635794	0.248861	0.819356	0.518651	0.982658	0.955923	0	0	0	0	0	0	0	0.855363	0	0	0	0	0	0	0	0	0	0	0	0	0	0	0
control14	0	27	22.3133	3.43	7.96	6.94	Cesarean	0	0	0	0	39.2857	1	3200	9.2	75	16.3556	-0.33	165.809	154.411	4.39948	0.923887	0.754008	0.492635	0.85156	0.89124	0	0.000395432	0.000537787	0.00196134	0.00601057	0.00344817	7.94e-05	0.0668054	0	0.000397084	0	0	0.00033355	0	0	0.00346257	0.00347845	0.00135009	0	0	0	7.89e-05	0
control15	0	26	20.1951	3.68	5.27	6.15	Cesarean	0	0	1	0	39.5714	2	3600	11	77	18.5529	1.4	145.104	132.289	4.00357	0.898464	0.77481	0.52097	0.876162	0.899127	0	0.000251075	0.000329536	0.000203998	0.00309136	0.00182029	0	0.037037	0	0.000251846	0	0	0	0	0	0.00182588	0.00236105	0.00116479	0	0	0	0	0
control16	0	24	21.1073	3.96	6.09	5.85	Vaginal	0	0	0	0	39.1429	2	3650	9.2	72.7	17.4068	0.7	98.4769	94.6556	3.12939	0.790078	0.757238	0.494759	0.89692	0.901804	0	0.000126817	0.00144254	0.000729198	0.0855064	0.00602381	0	0.085935	0	0.00012717	0	0	0.000460991	0	0	0.00604057	0.00071533	0.00491194	0	0	0	0	0
control17	0	26	20.5499	3.55	4.63	4.68	Vaginal	0	0	0	0	39.4286	2	2900	9.1	74.3	16.484	0.09	61.7849	60.1333	2.50084	0.675464	0.790458	0.488522	0.915044	0.909625	0	0.000453849	0	0	0.0155443	0.00446758	0	0.0865076	0	0.000455153	0	0	0.000412483	0	0	0.00448041	0.000355588	0.0031434	0	0	0	0	0
control18	0	24	22.0581	3.72	6.66	5.38	Cesarean	1	0	1	1	38.2857	1	3361	8.9	74.7	15.9496	-0.65	197.851	195	4.32943	0.878359	0.787279	0.539583	0.898625	0.91691	0	0.00483937	0.00215649	0.00653739	0.00568838	0.0102051	0.000455868	0.139548	0	0.00499702	0	0	0.00098187	0.00092927	0	0.0105376	0.000631202	0.00513729	0	0	0	0.000433391	0
control19	0	27	23.1247	3.91	6.13	4.79	Cesarean	0	0	1	1	39.8571	1	3650	10.4	78.5	16.877	0.06	194.884	182.022	3.49144	0.840971	0.771955	0.539331	0.904648	0.915352	0	0.00235118	8.91e-05	0.00121121	0.0129671	0.00755228	0	0.138131	0	0.00237444	0	0	0.000251835	0	0	0.007627	0.000575622	0.000989351	0	0	0	0	0
control20	0	26	18.8271	4.65	4.88	6.42	Cesarean	0	0	0	0	41	1	3700	10.5	78.5	17.0392	0.18	163.629	152.678	3.9899	0.865827	0.764249	0.585925	0.88405	0.896578	0	0.000681083	0.000340541	0.00183892	0.000715137	0.00357568	0	0.0334298	0	0.000684685	0	0	0	0	0	0.0035946	0.000684685	0.000753154	0	0	0	0	0
control21	0	26	21.2585	4.17	5.95	7.95	Vaginal	1	0	1	0	38.4286	1	3300	10.6	78.5	17.2015	0.3	197.975	191.5	4.82457	0.929947	0.769791	0.494126	0.866146	0.893198	0	0.0120458	0.000996895	0.00235724	0.00106959	0.0160542	0	0.0773646	0	0.0117537	0	0	0.000335821	0	0	0.0162243	0.00473297	0.0163398	0	0	0	0	0
control22	0	28	20.1348	3.61	4.84	6.07	Cesarean	1	0	0	0	39.2857	1	3200	9	77	15.1796	-1.29	175.886	162.333	4.02422	0.874399	0.752331	0.566087	0.882656	0.893161	0	0.00163979	0.00140393	0.0021452	0.00064019	0.006795	0.000293464	0.0358364	0	0.00164791	0	0	0	0	0	0.00682867	0.00177207	0.00320553	0	0	0	0.000290782	0
control23	0	28	22.6562	3.76	5.64	5.01	Cesarean	0	0	0	0	38.8571	1	4150	13	82.8	18.9619	1.48	265.903	256.422	5.27912	0.941098	0.765686	0.489938	0.888523	0.908985	0	0.00514866	0.00204074	0.00149779	0.000767618	0.0115143	0.00101681	0.111542	0	0.00527588	0	0	9.59e-05	0	0.000134295	0.0117988	0.00347249	0.0255161	0	0	0	0.000975753	0
control24	0	27	18.0662	3.31	6.2	6.23	Cesarean	1	0	0	0	39.1429	2	3300	9.8	73.6	18.0913	1.13	140.161	131.167	3.93115	0.870716	0.751868	0.573832	0.890329	0.894969	0	0.00347134	0.000196121	0.00311832	0.000274569	0.00739375	0	0.0232	0	0.00348295	0	0	0	0.000118066	0	0.00741848	0.000629686	0.00236132	0	0	0	0	0
control25	0	26	19.433	4.49	8.82	4.66	Cesarean	0	0	0	1	39.5714	1	3361	10.2	74.8	18.1411	0.95	135.057	129.722	4.21413	0.899003	0.746565	0.547386	0.873942	0.875156	0	0.00249147	0.000519057	0.00513125	0	0.0103811	0	0.0389931	0	0.00249937	0	0	0	0	0	0.010414	0.00479045	0.0035854	0	0	0	0	0
control26	0	24	23.3067	4.23	5.06	4.74	Cesarean	1	0	0	0	39.5714	2	3300	9.5	73	17.7332	0.91	530.902	478.311	5.35837	0.933328	0.812874	0.473323	0.822649	0.929445	0	0.00216239	0.00133696	0.000918434	0.00523159	0.00463867	0.000270226	0.0702	0	0.00202082	0	0	0.000681439	0	0	0.00468783	0.0033367	0.00420612	0	0	0	0.000257472	0
control27	0	34	18.0662	4.16	5.31	4.94	Cesarean	0	0	0	0	39.2857	2	3050	9.4	76.8	15.937	-0.29	186.089	183.422	4.63074	0.908219	0.760794	0.507631	0.848959	0.88519	0	0.0135945	0.00105607	0.00270737	0.00218894	0.00332181	0	0.0896347	0	0.013413	0	0	0.000859056	0	0.000175716	0.00337765	0.00423671	0.00966438	0	0	0	0	0
control28	0	27	18.5901	3.81	7.1	3.29	Cesarean	0	0	1	0	39.2857	1	3150	10	78	16.4366	-0.27	299.707	286.944	4.51826	0.895925	0.731769	0.646827	0.906355	0.920928	0	0	0.000779846	0.00130539	0.0015936	0.0010511	0.000139147	0.00123493	0	0	0.0015828	0	0.00535717	0.000400049	0.000278295	0.00107839	0.0029047	0	0.000684383	0.00188623	0.00188623	0.000133538	0.0036723
control29	0	27	19.5717	4.51	6.44	5.82	Cesarean	1	0	0	0	38.4286	1	3050	10.1	76	17.4861	0.5	37.2566	33.0889	1.28953	0.41278	0.744084	0.589218	0.849623	0.94842	0	0	0	0.000136038	0	0.000122434	0	0	0	0	0.000272168	0	0	0	0	0.000122476	0	0	0	0	0.000612137	0	0.000612137
control30	0	31	19.6283	3.57	6.85	6.98	Vaginal	0	0	0	0	40.4286	1	3550	10.1	77	17.0349	0.18	291.03	283.922	6.696	0.97458	0.756936	0.583407	0.898023	0.92257	0	0.00331912	0.00305145	0.0400792	0	0.00148111	0.000404126	0.00579247	0	0.0035794	0.0133746	0	0.00288661	0	0	0.00159726	0.00429143	0.00121238	0.00024298	0.00937207	0.0122358	0.005172	0.020202
control31	0	29	22.0386	3.86	5.49	4.63	Vaginal	0	0	0	0	38.7143	1	3150	10.2	76.6	17.3837	0.43	499.859	486.767	6.87799	0.973341	0.751601	0.582062	0.905539	0.925679	0	0.000532406	0.00375816	0.00754764	0.0012214	0.00762594	0.0123033	0.00121535	0	0.000416216	0.000682594	0	0	0.000715891	0.0212104	0.00810788	0.0177141	0.00196454	0.000977591	0.00730937	0.00114303	0.0120168	0.00333885
control32	0	43	23.7118	3.64	4.99	4.26	Cesarean	0	0	1	0	38	1	3650	11.2	78.5	18.1752	0.97	210.427	203.656	5.34706	0.934669	0.728783	0.523902	0.912507	0.916253	0	0.000682116	0	0.0124755	0.00518767	0.00367984	0.00383697	0	0	0.000697632	7.34e-05	0	9.18e-05	0.00150542	0.000110152	0.00376354	0.130879	0	0.000284485	0.00417837	0.00161801	0.00371608	0.00161801
control33	0	24	16.1843	3.88	5.72	5.3	Cesarean	1	0	1	0	38.5714	2	2750	9.8	71.8	19.0098	1.66	289.45	277.744	4.14996	0.840666	0.758112	0.528479	0.882775	0.924382	0	0	0.000443046	0.00361821	0.00203801	0.00565623	0.0027807	0.000571171	0	0	0.00120247	0	0.00153314	0	0.000255524	0.0057568	0.00151811	7.52e-05	0.000364267	0.00203989	0.00122394	0.00269557	0.00122394
control34	0	35	20.202	4.54	6.14	7.5	Cesarean	0	0	0	0	39.2	2	3500	9.2	73.5	17.0299	0.46	395.554	371.933	4.7098	0.885344	0.754668	0.531265	0.878416	0.923529	0	0.000260205	0.000195154	0.00110587	0.000601724	0.00486258	0.00409015	0.000550918	0	0	0.000801336	0	0.00048414	0.000166945	0.000884808	0.00357262	0.0162771	0.000233723	4.7944e-05	0.0153261	0.00113467	0.0061688	0.00305244
control35	0	24	18.902	5	6.9	5.62	Cesarean	1	0	1	0	38.7143	1	3500	8.5	78	13.9711	-2.39	181.257	167.122	3.39347	0.748431	0.722738	0.446988	0.786739	0.870363	0	0.000752803	0.000130922	0.00031094	0.000180018	0.000245479	0.000115359	0.00100527	0	0.000758075	0	0	0.000560316	0	8.24e-05	0.000247198	0.000148319	0.000675676	0.000424206	0.00026105	0	0.000179472	3.26e-05
control36	0	32	22.0386	4.01	4.61	5.35	Cesarean	0	0	0	0	40.2857	1	3350	12.1	82	17.9952	0.85	73.7959	65.5444	0.947062	0.22455	0.708161	0.953316	0.926297	0.879504	0	4.19e-05	5.58e-05	0.000111655	0	0	8.38e-05	0	0	4.19e-05	0	0	4.19e-05	0	0	0	9.77e-05	0	0	0.000195359	0	8.37e-05	0
control37	0	26	19.9573	3.89	6.56	6.24	Vaginal	0	0	1	0	38	1	2900	10	79	16.0231	-0.59	261.221	243.844	3.87951	0.761234	0.747412	0.453067	0.789056	0.885999	0	0.000554876	0.000554876	0.000669115	0.000228478	0.000489596	0.0035395	0.00260112	0	0.000559735	8.23e-05	0	0.00139934	0	0	0.000493884	0.00100423	0.000395107	0.00048572	0.00048572	0.000194288	0.00369147	0.000647626
control38	0	33	21.4844	3.58	9.18	7.59	Cesarean	0	0	1	0	39.4286	1	3650	10.6	76	18.3518	1.09	128.361	116.156	2.96064	0.698335	0.790967	0.443652	0.781944	0.877393	3.07e-05	0.000107398	0	0.000260824	9.21e-05	0.000122741	0.000107494	0	0	0	0	0	0.0002457	0.000214988	0	0.00012285	0.000138206	0.000230344	0	0.000260341	0	0.000107199	0
control39	0	28	20.1348	3.78	7.89	5.73	Cesarean	0	0	0	0	41	1	3400	9.8	73	18.3899	1.11	167.367	144.578	3.3923	0.851031	0.710357	0.585375	0.79912	0.875852	0	6.85e-05	5.48e-05	0.000712436	0.000178109	0.000137007	5.49e-05	0.000398302	0	0	0	0	0.000192284	0	0	0.000137346	4.12e-05	0.000233488	0	0	0	5.47e-05	0
control40	0	33	23.1834	4.03	9.75	5.9	Cesarean	0	0	0	0	40.4286	1	3361	10	77	16.8663	0.05	138.478	122.467	3.33271	0.85298	0.70296	0.592045	0.805812	0.878273	0	0.000134374	0	0.00031354	4.48e-05	0	0	0.000104668	0	0.000134573	0	0	0	0	0	0	0.000134573	0.000358862	0.000193853	0.000104383	0	0	0
control41	0	28	18.75	4	3.25	3.32	Vaginal	0	0	1	0	39.2	1	3361	9.1	75.3	16.0491	-0.57	237.622	221.4	3.39005	0.759603	0.723759	0.416558	0.789181	0.879794	0	0.000218256	0.000302201	0.000873025	0.000755503	0.00475127	0.000287945	0.00228662	0	0.000220193	0.000575891	0	0	0	0	0.00479344	0.000863836	0.002456	0.00030009	0.000916942	0.00080024	0.000283418	0.00106699
control42	0	27	18.0697	4.21	7.62	5.39	Cesarean	0	0	0	0	36.5714	1	3400	10	74	18.2615	1.03	284.975	261.478	3.49608	0.702449	0.757085	0.423102	0.78172	0.884312	0.000251456	0.000558792	0.00068452	0.00100582	0.000600701	0.00616068	0.000282095	0.00150921	0	0.000564191	0.000677029	0	0.00115659	0.000338514	0	0.0062202	0.000126943	0.00062061	0.00216757	0.000166736	0.000875365	0.000277894	0.00106989
control43	0	25	25.3902	3.42	5.96	4.97	Cesarean	0	0	0	0	40.4286	2	3400	10.1	76	17.4861	0.75	269.992	259.367	4.74682	0.873887	0.798673	0.44436	0.770355	0.88257	0	0.000648645	0.0007363	0.00324322	0.00327829	0.00624101	0.00142061	0.00264341	0	0.000449559	0.00125877	0	0.00338069	0.000575436	0	0.00640173	0.000539471	0.00262543	0.000933078	0.0017452	0.00164153	0.00158969	0.00191799
control44	0	32	22.8624	4.18	5.36	6.81	Cesarean	0	0	0	0	39.2857	1	3500	8.5	75	15.1111	-1.35	290.043	275.522	3.93604	0.773749	0.747691	0.512829	0.819551	0.895505	0	0.000376187	0	0.00126292	0.000416493	0	0	0.00036631	0	0.000379877	0.000488414	0	0.00210289	0	0	0	0.00549466	0.00166875	0.000225258	0.000874531	0.000861281	0	0.000861281
control45	0	23	20.7008	4.51	8.69	7.57	Cesarean	0	0	1	0	41	2	3700	8.9	74	16.2527	-0.07	243.4	237.022	4.41398	0.820715	0.769951	0.526557	0.828293	0.89906	0.00101785	0.00197002	0	0.00308637	0	0	0	0.00338314	0.00102821	0.00199008	0	0	0.0083086	0	0	0	0	0.00235493	0	0.000177156	9.66e-05	0	9.66e-05
control46	0	33	21.0962	3.65	6.86	6.87	Cesarean	0	0	0	0	38.5714	2	2650	9.8	74.8	17.5155	0.77	227.704	216.322	4.20831	0.854954	0.716433	0.426244	0.763236	0.873504	0	0.0018429	0.000594483	0.000178345	5.94e-05	0.000416138	0.000776954	0.000697267	0	0.00185274	5.98e-05	0	0.00105586	0	0	0.00041836	0.00171328	0.000498048	0	0.000690908	5.92e-05	0.000769869	5.92e-05
control47	0	28	22.231	4.21	8.88	6.66	Cesarean	1	0	1	0	39.2	1	3500	9.5	76.5	16.2331	-0.43	262.453	257.411	5.57324	0.937925	0.751124	0.470822	0.863222	0.879874	0.000433847	0.000208247	0.000104123	0	0.000919756	0.00477232	0.000876255	0.00320709	0.000438128	0.000210301	0	0	0	0	0	0.0048194	0.00106903	0.000718529	0	0.00558343	0	0.00187259	0
control48	0	34	20.1348	3.99	6.57	6.89	Cesarean	0	0	0	0	38.7143	1	3400	11	77	18.5529	1.22	19.2266	16.2111	0.463441	0.120054	0.804402	0.593049	0.840344	0.935468	0	0	0	0	0	0	0	0	0	0	0	0	0	0	0	0	0	0	0	0	0	0	0
control49	0	34	21.6128	4.13	8.36	5.87	Vaginal	0	0	1	0	40.7143	1	3750	10.8	78.4	17.4895	0.5	148.904	132.8	2.96721	0.681895	0.69501	0.457313	0.822784	0.866057	0	0.000212659	0	5e-05	0.000162622	0	0.000162854	0.000125272	0	0.000212963	0	0	0.000688999	0	0	0	0.000150327	0.00050109	0	0.000262497	2.5e-05	0.000162498	2.5e-05
control50	0	31	19.1953	4.07	6.07	5.78	Cesarean	0	0	0	0	38.8571	2	3100	10.2	76.5	17.4292	0.72	222.134	206.6	3.97078	0.80451	0.723581	0.490428	0.801494	0.894725	0	0.000360333	0.000255236	0	0.000150139	0	0.000317168	0.000740058	0	0	0.000135929	0	0.0013895	0	0	0	0.000906194	0.000407787	0.000119415	0.000970251	0.000134342	0.000313466	0.000343319
control51	0	26	23.4375	4.17	5.51	5.51	Vaginal	0	0	0	1	39.4286	1	2950	10	78	16.4366	-0.27	30.4818	27.2667	1.15763	0.454337	0.767331	0.594701	0.987568	0.934465	0	0	0	0	0	0	0	0.286845	0	0	0	0	0	0	0	0	0	0	0	0	0	0	0
control52	0	26	20.9572	4.12	8.34	5.54	Cesarean	0	0	0	0	38.1429	1	3000	12.6	81	19.2044	1.63	181.78	171.067	3.8087	0.809612	0.699523	0.438313	0.787829	0.867404	0	0.000572563	0.000107356	0.000286282	0.000178926	0	0.00017917	0.000322506	0	0.000573343	0	0	0.00132586	0	0	0	0.000250838	0.00159461	0	0	3.56e-05	0.00017811	3.56e-05
control53	0	26	20.3244	3.61	5.05	4.62	Cesarean	0	0	1	0	40.7143	2	3700	10.4	79	16.664	0.21	500.389	441.378	5.7741	0.952476	0.76462	0.584608	0.840617	0.902161	0	0.0298846	9.31e-05	0.00470042	0.000226046	0	0.000108397	0.0019376	0	0.0222418	8.81e-05	0	0.000392941	6.1e-05	0	0	0.000243894	0.0251482	0.000151736	0.00627396	0.000725694	0.000105556	0.00193958
control54	0	27	17.6254	3.98	6.05	4.89	Cesarean	0	0	1	0	40.2857	1	3400	9.9	76	17.0533	0.19	246.862	217.222	4.06102	0.890512	0.728028	0.705613	0.849278	0.898151	0	0.00673945	0	0.000884362	0.000182971	4.07e-05	3.06e-05	0.000643054	0	0.0051036	0	0	0.000939063	0	0	4.08e-05	0	0.00614474	0	0.00117691	0.000213062	3.04e-05	0.000649331
control55	0	32	21.0938	3.6	3.79	4.52	Cesarean	1	0	0	0	39.8571	2	3300	9.6	76.5	16.4039	0.03	207.835	202.533	4.20995	0.794721	0.817348	0.62019	0.927782	0.901944	0	0	7.64e-05	0.00433965	0.000550097	0.000672341	0.00123999	0.00497567	0	0	0	0	0	0	0	0.000690629	0.0199027	0.000345315	0.000545075	0.00152924	0.000454229	0.00119614	0.000454229
control56	0	25	20.7612	4.21	4.75	6.14	Cesarean	0	0	0	0	39.1429	1	4400	10.8	77	18.2156	1	338.242	329.133	5.70298	0.947868	0.761132	0.549179	0.873928	0.896751	0.000207413	0.00114875	0	0.0102589	0.00175503	0.00039887	0.000308452	0.0300984	0.000211046	0.00116887	0.000178577	0	0.000178577	0	0	0	0.000974058	0.00754895	0	0.000529463	0.000451601	0.000295876	0.000654043
control57	0	26	23.8281	4.31	8.98	5.33	Cesarean	0	0	0	0	39.2	2	2900	9	75	16	-0.25	244.052	211.478	3.7634	0.822937	0.71301	0.678	0.852425	0.88748	0	0.00774731	0.000104492	0.00183607	0	0	3.75e-05	0	0	0.00566246	0	0	0.00011984	0	0	0	0.000277131	0.0055501	0	0.00145311	7.45e-05	3.73e-05	0.000409851
control58	0	38	26.6667	3.93	6.44	4.93	Vaginal	0	0	0	0	38.4286	2	3500	10	78	16.4366	0.06	290.925	274.078	4.76639	0.894111	0.752347	0.548079	0.811446	0.884888	0	0.000313338	0.000244796	0.00216399	0.000195837	0.00125335	0	0.015224	0	0.000315728	5.92e-05	0	0	9.87e-05	0	0.00126291	0.00115438	0.00471619	0.000454818	0.000145155	0.000454818	0	0.000454818
control59	0	30	19.487	4.19	7.44	5.17	Cesarean	1	0	0	0	39.2857	2	3600	10	75.5	17.5431	0.79	178.791	158.889	3.55402	0.836198	0.698465	0.641781	0.82743	0.875098	0	0	7.59e-05	0.000796541	0	0.000104309	4.75e-05	0.00359032	0	0	0	0	0.000208961	0	0	0.00010448	0.000132975	0.000940323	0	0	0	4.73e-05	4.73e-05
control60	0	30	20.5761	3.76	7.13	6.5	Vaginal	0	0	1	0	39.2	1	3250	10	74	18.2615	1.03	228.405	209.033	3.46814	0.752803	0.741858	0.81586	0.932601	0.890016	0	0.000591904	0.00030317	0.000866201	0.000187677	0.000274297	0.000246223	0.000724186	0	0.000593833	0	0	0.00247672	0.000188288	0	0.000275191	0	0.000289675	0.000157808	0	0.000114769	0.000243885	0.000358654
[truncated: 10 more columns]

## Sheet: Data Set S2b
sample	SRA_accession	bioproject_accession	biosample_accession
case01	SRR21397968	PRJNA876126	SAMN30644079
case02	SRR21397967	PRJNA876126	SAMN30644080
case03	SRR21397936	PRJNA876126	SAMN30644081
case04	SRR21397860	PRJNA876126	SAMN30644086
case05	SRR21397849	PRJNA876126	SAMN30644087
case06	SRR21397907	PRJNA876126	SAMN30644088
case07	SRR21397955	PRJNA876126	SAMN30644090
case08	SRR21397944	PRJNA876126	SAMN30644091
case09	SRR21397940	PRJNA876126	SAMN30644095
case10	SRR21397939	PRJNA876126	SAMN30644096
case11	SRR21397938	PRJNA876126	SAMN30644097
case12	SRR21397937	PRJNA876126	SAMN30644098
case13	SRR21397935	PRJNA876126	SAMN30644099
case14	SRR21397934	PRJNA876126	SAMN30644100
case15	SRR21397933	PRJNA876126	SAMN30644101
case16	SRR21397932	PRJNA876126	SAMN30644102
case17	SRR21397931	PRJNA876126	SAMN30644103
case18	SRR21397930	PRJNA876126	SAMN30644104
case19	SRR21397927	PRJNA876126	SAMN30644107
case20	SRR21397924	PRJNA876126	SAMN30644109
case21	SRR21397921	PRJNA876126	SAMN30644112
case22	SRR21397920	PRJNA876126	SAMN30644113
case23	SRR21397919	PRJNA876126	SAMN30644114
case24	SRR21397918	PRJNA876126	SAMN30644115
case25	SRR21397896	PRJNA876126	SAMN30644116
case26	SRR21397891	PRJNA876126	SAMN30644120
case27	SRR21397881	PRJNA876126	SAMN30644129
case28	SRR21397879	PRJNA876126	SAMN30644131
case29	SRR21397878	PRJNA876126	SAMN30644132
case30	SRR21397877	PRJNA876126	SAMN30644133
case31	SRR21397876	PRJNA876126	SAMN30644134
case32	SRR21397875	PRJNA876126	SAMN30644135
case33	SRR21397872	PRJNA876126	SAMN30644138
case34	SRR21397870	PRJNA876126	SAMN30644139
case35	SRR21397869	PRJNA876126	SAMN30644140
case36	SRR21397868	PRJNA876126	SAMN30644141
case37	SRR21397867	PRJNA876126	SAMN30644142
case38	SRR21397866	PRJNA876126	SAMN30644143
case39	SRR21397865	PRJNA876126	SAMN30644144
case40	SRR21397857	PRJNA876126	SAMN30644151
case41	SRR21397856	PRJNA876126	SAMN30644152
case42	SRR21397855	PRJNA876126	SAMN30644153
case43	SRR21397850	PRJNA876126	SAMN30644158
case44	SRR21397914	PRJNA876126	SAMN30644162
case45	SRR21397910	PRJNA876126	SAMN30644166
case46	SRR21397909	PRJNA876126	SAMN30644167
case47	SRR21397903	PRJNA876126	SAMN30644172
case48	SRR21397901	PRJNA876126	SAMN30644174
case49	SRR21397898	PRJNA876126	SAMN30644177
case50	SRR21397964	PRJNA876126	SAMN30644180
case51	SRR21397962	PRJNA876126	SAMN30644182
case52	SRR21397961	PRJNA876126	SAMN30644183
case53	SRR21397960	PRJNA876126	SAMN30644184
case54	SRR21397958	PRJNA876126	SAMN30644186
case55	SRR21397954	PRJNA876126	SAMN30644189
case56	SRR21397953	PRJNA876126	SAMN30644190
case57	SRR21397949	PRJNA876126	SAMN30644194
case58	SRR21397947	PRJNA876126	SAMN30644196
case59	SRR21397946	PRJNA876126	SAMN30644197
case60	SRR21397945	PRJNA876126	SAMN30644198
control01	SRR21397925	PRJNA876126	SAMN30644082
control02	SRR21397893	PRJNA876126	SAMN30644083
control03	SRR21397882	PRJNA876126	SAMN30644084
control04	SRR21397871	PRJNA876126	SAMN30644085
control05	SRR21397966	PRJNA876126	SAMN30644089
control06	SRR21397943	PRJNA876126	SAMN30644092
control07	SRR21397942	PRJNA876126	SAMN30644093
control08	SRR21397941	PRJNA876126	SAMN30644094
control09	SRR21397929	PRJNA876126	SAMN30644105
control10	SRR21397928	PRJNA876126	SAMN30644106
control11	SRR21397926	PRJNA876126	SAMN30644108
control12	SRR21397923	PRJNA876126	SAMN30644110
control13	SRR21397922	PRJNA876126	SAMN30644111
control14	SRR21397895	PRJNA876126	SAMN30644117
control15	SRR21397894	PRJNA876126	SAMN30644118
control16	SRR21397892	PRJNA876126	SAMN30644119
control17	SRR21397890	PRJNA876126	SAMN30644121
control18	SRR21397889	PRJNA876126	SAMN30644122
control19	SRR21397888	PRJNA876126	SAMN30644123
control20	SRR21397887	PRJNA876126	SAMN30644124
control21	SRR21397886	PRJNA876126	SAMN30644125
control22	SRR21397885	PRJNA876126	SAMN30644126
control23	SRR21397884	PRJNA876126	SAMN30644127
control24	SRR21397883	PRJNA876126	SAMN30644128
control25	SRR21397880	PRJNA876126	SAMN30644130
control26	SRR21397874	PRJNA876126	SAMN30644136
control27	SRR21397873	PRJNA876126	SAMN30644137
control28	SRR21397864	PRJNA876126	SAMN30644145
control29	SRR21397863	PRJNA876126	SAMN30644146
control30	SRR21397862	PRJNA876126	SAMN30644147
control31	SRR21397861	PRJNA876126	SAMN30644148
control32	SRR21397859	PRJNA876126	SAMN30644149
control33	SRR21397858	PRJNA876126	SAMN30644150
control34	SRR21397854	PRJNA876126	SAMN30644154
control35	SRR21397853	PRJNA876126	SAMN30644155
control36	SRR21397852	PRJNA876126	SAMN30644156
control37	SRR21397851	PRJNA876126	SAMN30644157
control38	SRR21397917	PRJNA876126	SAMN30644159
control39	SRR21397916	PRJNA876126	SAMN30644160
control40	SRR21397915	PRJNA876126	SAMN30644161
control41	SRR21397913	PRJNA876126	SAMN30644163
control42	SRR21397912	PRJNA876126	SAMN30644164
control43	SRR21397911	PRJNA876126	SAMN30644165
control44	SRR21397908	PRJNA876126	SAMN30644168
control45	SRR21397906	PRJNA876126	SAMN30644169
control46	SRR21397905	PRJNA876126	SAMN30644170
control47	SRR21397904	PRJNA876126	SAMN30644171
control48	SRR21397902	PRJNA876126	SAMN30644173
control49	SRR21397900	PRJNA876126	SAMN30644175
control50	SRR21397899	PRJNA876126	SAMN30644176
control51	SRR21397897	PRJNA876126	SAMN30644178
control52	SRR21397965	PRJNA876126	SAMN30644179
control53	SRR21397963	PRJNA876126	SAMN30644181
control54	SRR21397959	PRJNA876126	SAMN30644185
control55	SRR21397957	PRJNA876126	SAMN30644187
control56	SRR21397956	PRJNA876126	SAMN30644188
control57	SRR21397952	PRJNA876126	SAMN30644191
control58	SRR21397951	PRJNA876126	SAMN30644192
control59	SRR21397950	PRJNA876126	SAMN30644193
control60	SRR21397948	PRJNA876126	SAMN30644195
